# Supplementary material for: Molecularly Imprinted Polymer Nanoparticles for Lung-Cancer-Cell-Surface Proteomics
Source: Polymers (Basel). 2026 Jan 20;18(2):281. doi: 10.3390/polym18020281 (PMC12845741; doi:10.3390/polym18020281)
Supplement: Supplementary file 1 [file polymers-18-00281-s001.zip]

Archive with 5 entries (5 files):
- Table S1-Normalised data.xlsx
- Table S2-Statistical analysis.xlsx
- Table S4-208 overlapping DEPs PPI network.xlsx
- Table S5-31 hub proteins.pdf
- Tables S3-1-S3-6-Top 10 Up-Downregulated DEPs.pdf
