# Supplementary material for: Molecularly Imprinted Polymer Nanoparticles for Lung-Cancer-Cell-Surface Proteomics
Source: Polymers (Basel). 2026 Jan 20;18(2):281. doi: 10.3390/polym18020281 (PMC12845741; doi:10.3390/polym18020281)
Supplement: Supplementary file 1 [file polymers-18-00281-s001.zip › Table S1-Normalised data.xlsx]

## Sheet: Normalised Data
							Normalized abundance
							NON_IMPRINTED
							R1						R2						R3						R4						R1						R2						R3						R4
Accession	Peptide count	Unique peptides	Confidence score	Mass	Description	Gene Name	NON_IMPRINTED_BEAS-2B_1_A	NON_IMPRINTED_BEAS-2B_1_B	NON_IMPRINTED_BEAS-2B_1_C	NON_IMPRINTED_BEAS-2B_2_A	NON_IMPRINTED_BEAS-2B_2_B	NON_IMPRINTED_BEAS-2B_2_C	NON_IMPRINTED_BEAS-2B_1_A	NON_IMPRINTED_BEAS-2B_1_B	NON_IMPRINTED_BEAS-2B_1_C	NON_IMPRINTED_BEAS-2B_2_A	NON_IMPRINTED_BEAS-2B_2_B	NON_IMPRINTED_BEAS-2B_2_C	NON_IMPRINTED_BEAS-2B_1_A	NON_IMPRINTED_BEAS-2B_1_B	NON_IMPRINTED_BEAS-2B_1_C	NON_IMPRINTED_BEAS-2B_2_A	NON_IMPRINTED_BEAS-2B_2_B	NON_IMPRINTED_BEAS-2B_2_C	_NON_IMPRINTED_BEAS-2B_1_A	_NON_IMPRINTED_BEAS-2B_1_B	_NON_IMPRINTED_BEAS-2B_1_C	_NON_IMPRINTED_BEAS-2B_2_A	_NON_IMPRINTED_BEAS-2B_2_B	_NON_IMPRINTED_BEAS-2B_2_C	NON_IMPRINTED __A549_1_a	NON_IMPRINTED __A549_1_b	NON_IMPRINTED __A549_1_c	NON_IMPRINTED __A549_2_a	NON_IMPRINTED __A549_2_b	NON_IMPRINTED __A549_2_c	NON_IMPRINTED__A549_1_aR	NON_IMPRINTED__A549_1_bR	NON_IMPRINTED__A549_1_cR	NON_IMPRINTED__A549_2_aR	NON_IMPRINTED__A549_2_bR	NON_IMPRINTED__A549_2_cR	NON_IMPRINTED __A549_1_a	NON_IMPRINTED __A549_1_b	NON_IMPRINTED __A549_1_c	NON_IMPRINTED __A549_2_a	NON_IMPRINTED __A549_2_b	NON_IMPRINTED __A549_2_c	NON_IMPRINTED __A549_1_a
A6NN73	4	1	20.1886	67584.6	Golgin subfamily A member 8C	GOLGA8CP	0	0	0	0	0	0	0	0	0	0	0	0	0	0	0	0	0	0	0	0	0	0	0	0	2.5658	3.52266	0	2.79194	2.83387	2.59199	0	0	0	0.0283463	0	0	0	0.0442351	0	0	0	0	1.26076
Q9ULJ8	14	3	74.8387	123627	Neurabin-1	PPP1R9A	0	0	0	0	0	0	0	0	0	0	0	0	0	0.00222095	0	0	0	0	0.00337512	0.00993627	0	0.0315872	0	0	0.171822	0.335929	0	0.285298	0.383259	0.241238	0.0690632	0.584952	0.673006	0	0.315676	0.343655	0.293098	0.32571	0.190269	0.355614	0.235281	0.0951918	0.218994
Q68CQ1	2	1	9.1217	147358	Maestro heat-like repeat-containing protein family member 7	MROH7	0	0	0	0	0	0	0.00310521	0.0395114	0	0	0	0	0	0	0.0109698	0	0	0.0240604	0.0179589	0	0.0334579	0	0	0.0360882	5.67293	6.02017	0	2.04121	2.00375	2.08472	0	0.0707956	0.0371373	0	0	0	0.0422838	0.0634587	0	0	0	0.822937	0.602638
O15075	7	2	33.341	82794.4	Serine/threonine-protein kinase DCLK1	DCLK1	1.80804	0	0.090374	0.802595	0.830154	0.0145083	0.454096	0.173743	0.104707	0.098528	3.47259	0.187516	1.82945	1.20341	1.59638	0.00844902	2.06362	0.694347	0.734248	0.63042	2.11584	0.741395	0.127605	1.62775	0.722629	0.493648	0	0.466996	0.0438125	0.408825	1.21145	0.52137	0.480468	0.716602	0.681873	0.457315	3.85243	0.512577	3.58219	3.58946	5.02131	0.896767	0.797028
P07910-2	16	1	102.212	32394.6	Isoform C1 of Heterogeneous nuclear ribonucleoproteins C1/C2	HNRNPC	12.0014	0	0	9.36968	0	0	0.0239446	0	0.0230166	0	0	0	0.0181004	9.14631	2.09018	0.0283633	0.475385	0.0927441	0.16219	15.5763	1.34555	5.83452	0.815524	19.3686	0.37781	0.188245	0	3.13239	0.230606	0.089977	0.151559	0.627191	0.233497	0.499923	0.15125	0.733104	0.29239	0.114442	0.161697	0.0695975	0.106194	0.0158764	0.476229
Q5VT97	14	5	79.4912	134827	Rho GTPase-activating protein SYDE2	SYDE2	0.0653912	0.0488448	0.0105683	0.263264	0.00158814	0.0588979	0.0192594	1.64776	0.0267758	0.164541	0.0368371	0.193728	0.391841	0.49828	0.776289	1.01022	0.0136578	0.0841586	0.0838176	0.500632	1.69929	0.152539	1.07699	0.757348	0.486061	0.399793	0	0.242793	0.133773	0.175463	0.347188	0.160726	0.199286	0.0630561	0.0543723	0.0798864	0.000288449	0.0416154	1.52099	0.36031	0.105466	0.0575015	0.0732378
O94927	4	2	24.8774	72309.9	HAUS augmin-like complex subunit 5	HAUS5	0	0	0	0	0	0	0.073704	0.0157864	0	0.000163206	0	0	0	0.00143946	0.0296846	0	0.00287345	0.00541966	0	0	0.00328651	0	0	0.00133502	0.412666	0.421831	0	0.378748	0.352337	0.181825	0.202832	0.352026	0.587714	0.00748595	0.670806	0.96301	0.0196789	0.520619	0.37199	0.372082	0.73492	0.390292	0.653647
P49796-4	19	1	84.8988	102430	Isoform 4 of Regulator of G-protein signaling 3	RGS3	0	0	0	0	0	0	0	0	0	0	0	0	0.00519413	0	0	0	0	0	0	0	0	0	0	0	0	0.0160147	0	0	0.0140273	0	0	0.00296808	0	0	0	0	0	0	0	0	0	0.0299242	0
P78367	5	2	36.4425	35213.1	Homeobox protein Nkx-3.2	NKX3-2	0.0692239	0.189582	0.0242781	0	0.0399706	0.164919	0.469076	0.250868	0.136795	0.0775418	0.00480427	0.0221043	0.0968324	1.38743	0.0225137	0.00961553	0.0727271	0.0944145	0.804215	0.100183	0.0368766	0.0440845	0.629491	0.0171147	0.382652	0.258108	0	1.16214	0.897928	0.782172	2.28279	2.64045	2.76285	2.07966	0.978351	1.31656	3.92617	3.76537	4.57519	3.32403	1.71809	0.19431	1.0211
Q8NC51-3	9	2	56.4994	43192.4	Isoform 3 of Plasminogen activator inhibitor 1 RNA-binding protein	SERBP1	0.302517	0.0509268	0	0.200705	0.354784	0.192329	0.120939	0.284311	0.010127	0.110604	0.142917	0	0.145511	2.55074	0.263309	0	0.103269	0.0614275	0.172554	0.0714135	0.718508	0.82653	6.77104	1.39217	1.44023	0.119723	0	0.65247	3.89082	0.405711	0.957462	0.216554	0.270808	0.0626053	0.0782584	0.0278102	1.17615	0.123126	0.165283	2.44188	0.600484	0.0813304	0.490907
Q9Y265	5	1	32.1186	50570.3	RuvB-like 1	RUVBL1	0	0	0	0	0	0	0	0.376797	0	0	0	0.248764	0.104422	2.51437	0.0385069	0	0.375046	0.0246882	1.02587	0	0	0	1.1863	0.318623	0.0364416	0.0323089	0	0	0.18238	0	0.141485	0.0470414	0.080566	0.0276602	0.0267819	0.119471	0.903287	0.554835	0.489683	2.06313	0.862931	0	0.0258331
O14795	21	3	125.906	182789	Protein unc-13 homolog B	UNC13B	0.236829	0.0780784	0.0485594	0.768928	0.0972646	0.0796947	0.369572	0.0218475	0.0777827	0.30105	0.0492736	0.0184415	0.328685	0.0221494	0.113559	0.0933382	0.310602	1.08085	0.0981806	0.940494	0.24792	0.197661	0.151101	0.602123	0.403988	0.422693	0	0.126654	0.0317849	0.0203767	1.95823	0.669615	0.362656	0.702919	0.218783	0.155361	0.0337057	0.175274	0.0282163	0.268951	0.171507	0.208704	0.388979
P15121	4	1	27.2854	36252.6	Aldose reductase	AKR1B1	0	0.137782	0	0.0017695	0	0	0	0	0	0	0	0	0	0.0537147	0	0	0	0	0.165439	0.435319	0.293251	0	0	0	0	0.0454564	0	0	0	0.0307254	0	0	0	0	0.069453	0	3.0481	2.80975	2.13523	2.62546	2.24603	0	0
P28749	5	1	26.925	122216	Retinoblastoma-like protein 1	RBL1	0	0	0	0.00973981	0	0	0.0182574	0	0	0	0	0	0.0141913	0.0650438	0.0187131	0	0.492952	0.00392205	0.0217295	0.00324845	0.00338654	0	0	0.0861804	0.575115	1.03893	0	0.708795	0	0.408185	0.0817723	0.0101125	0.0945412	0.936663	1.49132	1.0221	0.0582524	0.087114	0	0.0395139	0	0.0459147	0.68536
A8MW92	13	2	72.8511	116322	PHD finger protein 20-like protein 1	PHF20L1	1.32838	0.302678	0.15983	0.228932	0.371562	0.143551	0.478123	0.963773	0.955102	0.112793	0.500581	0.417949	0.994174	0.143947	1.23734	0.862155	0.554243	0.308646	0.22931	0.265589	0.240986	0.0341288	0.180356	0.0541069	0.0329831	0.0839773	0.0360746	0.0634509	0.11175	0.111968	0.303105	0.160349	0.0685812	0.400799	0.0847154	0.133039	0.825942	0.739304	1.03071	0.735317	0.350859	0.02038	0.0825255
Q86T13	3	1	19.4977	52890.3	C-type lectin domain family 14 member A	CLEC14A	0	0	0	0	0	0	0	0	0	0	0	0	0	0	0	0	0	0	0	0	0	0	0	0	0	0.401354	0	0.351237	0.331097	0.082666	0	0.184407	0.0451228	0.188155	0.211674	0.663652	0.0838034	0.129875	0.0414264	0.297817	0.580741	0.109233	1.16911
Q8N475	4	2	28.5683	97062.8	Follistatin-related protein 5	FSTL5	0.394798	0	0	1.85349	0	0.0122613	0	1.90815	0.0375927	0.413764	0	0	0.0497282	6.96862	1.32357	0.0317099	0.314005	0.10007	0.0110411	1.18177	0.978036	1.46479	0	0.277841	0.775587	0.687291	0	0.308699	0.108395	0.0607942	0.141238	0.117988	0.00292348	0.123633	0.020233	0.0272772	0.751586	0.377756	0.207657	0.503401	0.0662425	0	0.0500618
Q15424	5	3	26.9036	103098	Scaffold attachment factor B1	SAFB	0.874957	0	3.65031	3.28904	1.22407	0.370684	1.0193	1.11321	2.41272	0.97924	7.44458	0.331118	0.96389	1.76924	1.77691	4.52398	0.79439	1.21511	1.59619	1.9725	0.264849	1.68048	1.82896	0.976341	1.75662	1.24885	0.0582424	1.33925	0.455222	1.00938	1.97659	1.56983	2.22302	1.17466	0.496815	0.555013	1.9428	0.781592	0.338314	1.14055	0.697298	1.14174	0.840653
P62306	2	1	15.1183	9782.26	Small nuclear ribonucleoprotein F	SNRPF	7.23306	2.871	2.25538	0.978781	1.95361	2.40559	12.8708	1.0959	4.64756	1.26873	3.69672	2.51667	5.71727	9.014	1.64558	0.229706	3.25777	11.0409	8.39723	8.10064	1.43038	20.9063	7.21171	1.81194	2.32351	1.72506	0	2.2787	0.265525	0.185913	9.71573	3.38869	0.560272	2.35786	0.497122	0.924575	0.857124	0.0817102	0.0247889	0.367441	0.295346	0.423655	1.90719
P23760	2	1	8.8496	53366.8	Paired box protein Pax-3	PAX3	0	0	0	0	0	0	0	0	0	0	0	0	0	0	0	0	0	0	0	0	0	0	0	0	0.861323	1.47245	0	1.53213	1.37639	0.838189	0.0184379	0.0249545	0.257602	0	0.497342	1.01358	0	0.0133018	0.00891887	0.0165539	0	0.253415	0.484999
Q8WUY3	14	5	71.1581	342746	Protein prune homolog 2	PRUNE2	0.59613	0.0860111	0.548428	0.599646	0.421705	0.281665	3.06588	4.41215	0.371545	2.66306	0.364505	0.91307	9.34427	4.12106	9.76045	1.1113	8.55119	6.79595	5.18222	7.19526	2.92061	11.6637	0.0914204	12.7696	0.640057	0.545303	0	0.718331	0.33684	0.681267	2.86544	1.53734	1.80006	1.549	1.10766	0.581855	3.80631	2.02047	2.29734	3.75088	1.96517	0.487111	0.879241
O00567	2	2	6.6872	66449.2	Nucleolar protein 56	NOP56	0	0	0	0	0	0	0	0	0	0	0	0	0	0	0	0	0	0	0	0	0	0	0	0	0.0475107	0.048272	0.00291328	0.0126299	0	0.0253786	0	0.00186601	0	1.17479	3.98798e-05	0.0288307	0.105793	0.0439651	0.0678868	3.99372	0.113888	0	0.00263056
Q96HJ9-2	3	2	17.112	54794.2	Isoform 2 of UPF0562 protein C7orf55	C7orf55	7.99208	2.80079	0.257401	1.94395	0.551947	4.51046	0.376432	0.0576567	0.0449654	0.346965	0.530113	0.0394442	1.86396	10.1829	2.23203	0.0018882	0.673062	1.87347	1.81281	2.09947	2.12162	2.12188	2.87363	3.71539	1.26124	1.23234	0	0.327028	0.703496	0.176879	2.29691	1.03648	0.76011	1.20037	0.746828	0.650894	0.915154	0.183796	1.03324	0.595887	0.216607	1.29255	1.194
Q96BY6	17	2	89.4488	251984	Dedicator of cytokinesis protein 10	DOCK10	1.23147	1.303	1.62153	1.6722	2.79481	3.7279	4.24883	2.041	5.56805	7.77925	2.97662	2.09425	2.81506	0.563022	5.55577	14.9453	6.16033	6.99377	0.538165	10.3805	2.81119	5.3167	1.9765	6.45187	2.59644	2.87193	0.000325397	3.93677	1.94311	3.65735	7.96264	1.85323	1.66318	7.14605	0.58597	0.970621	4.07155	1.71533	1.04165	7.35116	1.08541	2.32969	1.4891
A2VDJ0	15	4	77.9302	181963	Transmembrane protein 131-like	KIAA0922	4.44533	1.61723	6.25712	2.07209	2.70891	0.733941	2.0601	2.31225	2.34923	2.62461	5.70815	6.37491	2.91609	8.8431	1.98961	0.327459	0.997961	2.63692	2.10586	1.85063	0.458163	0.958601	1.65581	0.930534	2.08739	1.98104	0.110164	1.96222	0.449191	3.46939	5.14053	2.02801	8.57181	3.90021	2.35623	2.97283	7.81474	4.84187	1.82686	6.16991	2.40577	2.38096	2.2194
P55201	8	4	42.0306	139153	Peregrin	BRPF1	2.4941	5.38902	6.59012	1.15207	1.33097	1.38574	1.65851	1.79521	1.44284	3.47834	0.641809	1.10697	4.53132	1.11961	3.10698	5.79328	2.67452	2.09969	1.16886	1.75418	1.35803	1.22464	3.4975	1.27692	2.5066	3.31799	0	3.87866	1.34808	2.36856	23.8079	9.50085	9.08775	5.23109	2.90303	1.94561	1.11985	0.58515	0.901385	1.65751	0.517894	2.43293	2.31738
Q9NQ86-3	2	1	11.8748	6758.65	Isoform 3 of E3 ubiquitin-protein ligase TRIM36	TRIM36	0.750393	1.02144	0.56699	0.532387	0.562242	0.315493	0.71037	0.114673	2.17288	0.357241	1.23845	0.450666	1.24134	0.063121	0.806801	0.000725089	0.98838	0.715831	6.71578	0.340472	0.179872	0.312277	0.566738	0.391664	0.37548	0.333926	0	0.118265	0.0511851	1.04437	0.797153	0.251678	0.208703	0.319325	0.148519	0.134839	0.458207	0.967763	0.980847	1.37863	1.8068	0.6618	0.457791
Q2M3C7	10	3	53.1757	189194	A-kinase anchor protein SPHKAP	SPHKAP	0.0473334	0	0	0.295438	0.011902	0.0207435	0.0239862	0.211877	0.0188498	0	0.0135585	0.0301213	3.12212	1.32797	0.291335	18.828	0.939723	0.713323	3.12136	7.44809	3.74083	1.9651	0.743672	0.118561	0.411639	1.24635	0	0.238878	0.175316	0.192451	25.3357	23.5726	21.7604	5.58006	7.97438	7.03213	0.180067	0.403154	0.0606539	0.568387	0.506054	0.75531	0.195033
P32455	7	1	45.0522	68444.1	Interferon-induced guanylate-binding protein 1	GBP1	0.804331	0	0	0	0	0	0	0.0461332	0	0	0	0	0	3.66879	0	0	0	0	3.53303	0.0396932	3.5883	0	0.172361	0	0.232986	0.125284	0	0.0240631	0	0	4.13527	3.60503	3.22035	1.12338	0.343575	0.314725	0.0368064	0	0.0664976	0	0	0	0.578538
O75534	4	2	21.9664	89740.2	Cold shock domain-containing protein E1	CSDE1	0	0	0	0.0392593	0	0	0	0.0823514	0	0	0	0	0.0717589	0.273872	0	0.00921408	0.0955479	0.0102315	0.0546788	0.00529943	0.730099	0.0173483	0.0997509	0.485698	0.607344	0.591596	0	0.558716	0.305776	0.0942109	0.121271	0.115085	0.153682	0.0113181	0.192134	0.177755	0.242833	0.0764451	0.235393	1.06129	0.929939	0	0.375012
Q92598	4	1	22.9222	97777.6	Heat shock protein 105 kDa	HSPH1	30.4296	0	3.38209	0	0	0	0	19.2675	0	0	0	0	0.0801328	8.7838	0.0771889	2.00132	0	0	6.40961	0.247068	0.0234491	0	0.16571	0.138472	0.0861473	0.104222	0	0	0	0	0	0	0	0.167758	0	0.0578479	0	0	0	0	0	0	0
P62851	4	1	26.7079	13799.2	40S ribosomal protein S25	RPS25	0	0	0.000465344	0	0.0241172	0	0.0183614	0.0847129	0	0.00392318	0	0.0279224	0.0309536	0.0301811	0.0122705	0	0.0664852	0.00569326	0.768659	0.332801	0.246469	0.0208148	0.00183856	0.785584	0.0463582	0.134905	0	0.00192373	0	6.4843e-05	0	0.00978165	0	0.0708479	0.0587865	0.107125	2.42628	1.61244	1.36591	0.00611701	0.125626	0.00745838	0.00258685
Q5T655	37	13	201.081	103589	Coiled-coil domain-containing protein 147	CCDC147	0.246764	0.850465	0.296177	0.422021	0.221205	0.30344	0.364803	1.17577	2.03453	0.83348	1.42278	0.46733	1.86463	0.19181	4.41681	0.511943	1.79405	0.194041	0.0671129	9.47471	1.13591	2.06816	0.495417	10.0646	0.684311	0.989405	0.0173034	0.339731	0.254545	0.04977	0.452891	0.698964	0.678867	3.12247	1.35673	1.46342	2.12084	0.624265	1.35665	3.58363	2.06911	0.301324	0.885784
Q96IZ0	1	1	4.9389	36681.6	PRKC apoptosis WT1 regulator protein	PAWR	0	0	0	0.0624585	0.585129	2.47673	0	0	0	0.0506241	0.143608	0	0	0.439683	0	0	0.0155785	0.476474	0	0	0	0	0.0151163	0	0	0	0	0	0.366472	0.0416586	0	0.0339117	0.0400228	0.115914	0.00163246	0.0325936	0.0821183	0	1.09576	0	0	0.0540373	0.19997
P13010	11	4	68.7677	83275	X-ray repair cross-complementing protein 5	XRCC5	0.0326406	0.00471321	0.0216933	0.40125	0.0603168	0.0160521	0.216006	1.36286	0.519981	0.0128564	0.560797	0.113742	0.0905333	0.0358202	0.25243	1.3412	0.164479	0.108456	0.0811999	0.0682448	0.0433931	0.170177	0.414374	0.200563	0.0914549	0.144419	0.0738	0.198309	0.377469	0.22099	0.134701	0.212252	0.111971	0.117354	0.214745	0.130432	0.296475	0.475237	0.308629	0.261244	0.460324	0.183089	0.0829357
Q9NWM0-3	3	2	15.5647	20744.2	Isoform 3 of Spermine oxidase	SMOX	0	0.0633721	0.0242045	0.176384	1.69968	0.333499	0.0613303	0.198473	0.0860914	0.0144811	0.340971	0.386769	0.173491	1.54919	1.19344	0.541664	0.682291	0.315004	0.313033	0.319958	0.769338	2.16863	0.173784	0.908082	0.760908	0.653136	0	0.436636	0.334864	0.34319	0.466367	0.20664	0.259268	0.503308	0.0802825	0.287613	0.486967	0.251211	0.32246	0.204806	0.197154	0.179031	0.0835
Q9C0I3	4	2	21.1076	100309	Serine-rich coiled-coil domain-containing protein 1	CCSER1	0.285616	0.150357	0.108829	1.24536	4.71619	0.141359	1.66248	2.5285	0.596244	0.287069	0.755723	0.945836	0.434112	0.983851	0.947578	1.80276	2.47779	0.388573	8.22442	5.60504	5.03384	1.52822	2.80213	0.597222	0.243387	0.388979	0.000403436	0.612604	7.80173	0.635562	2.42985	1.5359	1.75573	0.469602	0.900358	1.24288	0.480707	0.938147	0.322754	0.896454	0.560369	0.261321	0.507083
P16234	6	3	29.399	123639	Platelet-derived growth factor receptor alpha	PDGFRA	3.07799	0.0599608	1.02394	3.69247	0.582097	0.18797	0.562393	0.693351	1.03478	0.996162	0.274206	0.328069	1.16504	0.225245	1.51919	0.369099	0.980621	1.66648	0.895911	0.465793	0.916948	0.82434	2.12914	0.658667	1.67652	1.57243	0	1.48884	0.898135	1.45059	2.57903	2.91695	2.12137	2.07469	1.17492	0.869878	2.17326	0.745581	0.58648	2.04948	0.438834	0.843318	1.43554
Q8NEN9	5	1	27.1197	129761	PDZ domain-containing protein 8	PDZD8	0	0	0	0.00175501	0	0	0.00662278	0	0	0	0	0	0	0	0	0.107383	0	0	0	0	0	0	0	0	0.0796612	0.0713274	0	0.176063	0.0971412	0.101486	0	0.123997	0.109348	0.0563649	0.29767	0.51579	0.492087	0.730791	0.535207	0	0.437793	0	0.081214
Q8TDY2	5	2	25.9953	185201	RB1-inducible coiled-coil protein 1	RB1CC1	1.42216	0.899657	0.562497	0.702382	0.857505	0.36854	2.26155	0.559051	0.149868	1.34511	0.0762456	0.742367	1.43041	1.06941	0.85399	0.0861538	1.68279	3.40912	2.79445	1.27646	0.806513	2.32124	0.978201	0.451522	2.35748	1.75387	4.2452	2.15465	0.91668	2.52897	3.62103	2.78578	2.04847	2.20734	2.30107	1.67411	8.05573	6.64975	5.98619	1.08012	14.6212	1.09455	1.56417
Q6PL18	52	9	261.222	159923	ATPase family AAA domain-containing protein 2	ATAD2	9.18433	3.18055	5.3182	2.92088	4.33459	1.61052	7.88959	3.28218	5.51492	5.16419	2.63505	3.86737	8.24768	8.75754	15.1726	1.69565	6.79632	7.66906	7.74807	6.97675	7.5828	10.2185	12.1965	2.47726	5.33887	5.05484	0.0670022	4.15595	0.765343	2.45023	8.58383	5.21804	4.54862	6.26636	3.40791	3.65412	9.62282	3.99594	6.55972	7.00754	2.35468	3.03552	4.33088
Q9Y3P9	13	2	67.0818	122992	Rab GTPase-activating protein 1	RABGAP1	0	0	0	0	0	0	0	0	0	0	0	0.0870539	0	0	0	0	0	0	0	0	0	0	0	0	0.676872	0.706507	0	0.175913	0.131875	0.0202005	1.87542	1.72941	1.13885	0.112887	0.160147	0.141941	0.68501	0.410747	0.232252	0.027031	0	0	0.110902
Q96IX9	1	1	5.9444	14172.2	Putative ankyrin repeat domain-containing protein 26-like 1	ANKRD36BP1	0	0	0	0.0178991	0	0	0	0.110928	0	0	0	0	0	0.951483	0	0	0.04754	0	0.341809	0.013163	0.0913938	0	1.36466	0.12796	4.35697	4.55333	0	0.64688	2.18232	1.77227	0.214958	0.53888	0.756822	1.74278	0.621954	0.810081	0.555847	0.185315	0.739941	0	0.961551	0.0873248	2.04356
O14807	1	1	5.1219	23903.5	Ras-related protein M-Ras	MRAS	0	0	0	0.060483	0	0.064539	0.0297521	0	0	0	0	0	0	0.0643505	0.137602	0	0.62714	0	0.210462	0.123168	0.0278932	0.0134566	0.233199	0.42287	0.360678	0.659697	0	0.13864	0.134683	0.0374491	0.0412845	0	0	0.169799	0.16108	0	2.84929	1.92702	0.131809	4.34029	2.85641	0	0
P35237	1	1	6.0767	42964.2	Serpin B6	SERPINB6	0	0.0320408	0.0348521	0	0.00106101	0	0	0	0	0	0	0	0.0356332	0.488653	0.0196105	0.0371008	0.166548	0.0273233	0.220818	0.237602	0.0951914	0.0136943	0	0	0	0	0	0.0229341	0.0123285	0.0432193	0	0	0	1.04888	0.0230792	0.0526122	0.0657712	0.118427	0.060079	0.0461331	0.0164993	0	0
Q9Y478	1	1	4.4829	30553.4	5'-AMP-activated protein kinase subunit beta-1	PRKAB1	0	0	0	0	0	0	0	0	0	0	0	0	0	0.342312	0.0981753	0	0	0	0.0294365	0.0324123	0	0	0	0	1.2839	1.30125	0	0.921065	0	0.495679	0	0	0	0.0984444	0	0	0	0	0	0	0	0	0.90999
Q9UBL3	3	1	14.3812	69350.3	Set1/Ash2 histone methyltransferase complex subunit ASH2	ASH2L	0	0	0	0.0423847	0	0.0364875	0.0833705	0	0	0	0	0	0.319351	0.350888	0.0593103	0	0.0117358	0.295872	0.615104	0.547095	0.859408	0.011225	0	0	0.0457838	0.636951	0	0.0621033	0	2.21804	0	0	0	0	0.0147297	0.00194464	0	0	0.000379372	0	0	0.21672	1.44937
P07205	4	1	28.7722	45195.4	Phosphoglycerate kinase 2	PGK2	140.454	0.0452247	0.319344	0.143979	0.439077	1.4139	0.576187	7.4927	1.04825	6.60249	1.31421	0	12.5708	48.0084	15.69	2.24221	0.466251	0.391772	0.334915	0.197239	0.951199	6.60919	0.553007	3.30318	0.70808	0.755101	0	0.434379	0.494765	0.323642	0.18456	0.226337	0.184699	0.112833	0.223636	0.130512	0.124785	0.0766172	0.707743	0.263046	0.208128	0.452359	0.231718
Q9NQ38	18	4	102.576	124421	Serine protease inhibitor Kazal-type 5	SPINK5	0.199921	0.00599883	0.0373193	0.105393	0.101781	0.0581012	0.240393	0.174118	0.232132	0.623237	0.00210319	0	0.796528	1.15369	0.437838	0.00329504	0.16533	1.16376	1.00371	0.163915	0.24627	0.45544	0.10405	2.55171	11.8431	9.16307	0	15.2533	0.858976	14.1194	0.81573	0.54499	0.748988	0.543595	0.438014	0.398044	1.8875	1.91007	0.299219	0.852033	0.355319	4.93872	6.95701
P13232	2	2	10.091	20528.9	Interleukin-7	IL7	0.0210291	0.0926374	0.0964812	0.193957	0.123213	0.0341561	0.0475611	0.0787772	0.0687264	0.251058	0.223871	0.0940821	0.199712	0.414892	0.0056782	0	0.0679015	0.0119597	0.257606	0.0375353	0.276061	0.0184477	0.0448856	0.0385392	1.43721	0.837048	0.0049119	0.917634	0.632323	0.0315958	3.02088	2.72998	3.47611	1.96851	0.659467	0.594857	10.0077	4.1151	2.61829	1.85304	0.461487	0.363635	1.01359
O60285	11	3	57.0264	74818.6	NUAK family SNF1-like kinase 1	NUAK1	0.0506508	0.0780281	0.0916075	0.204246	0.0614879	0.0494261	0.00490571	0.00746928	0.075111	0	0.0938156	0.19659	1.62877	0.488901	1.18112	9.14209	1.38268	0.681561	0.757492	5.73769	16.4191	2.24968	0.79244	3.46592	0.960681	1.37424	0.065108	1.92334	1.48757	0.534545	1.72381	1.92491	1.49948	1.9576	6.60816	6.25676	5.27067	4.05542	3.15481	1.55902	5.27931	0.245645	1.13353
Q9UNA1	9	1	44.0165	92976.5	Rho GTPase-activating protein 26	ARHGAP26	1.93291	0.0315845	1.58153	3.3494	0.00790052	0.0368378	0	0.171523	0.792782	0.573799	0.666993	0.0641514	0.189872	11.9165	0.348069	0.836779	0.202498	2.13807	1.67665	1.42594	0.86238	2.49142	0.0381247	0.524279	15.4917	14.673	0	5.7091	5.93483	4.72753	2.77069	1.94181	1.89693	5.63394	2.93914	2.28501	1.72481	2.67367	6.47518	0.475747	1.40687	0.110165	12.0344
Q8NEA9	2	1	9.7309	61113.4	Putative germ cell-less protein-like 1-like	GMCL1P1	0	0	0	0	0	0	0	0	0	0	0	0	0	0	0	0	0	0	0	0	0	0	0	0	4.12729	4.1208	0	0	4.18853	3.32564	0	0.603616	0.978605	0	0.123022	0.189823	0	0.0414566	0.0569871	0.0187919	0.601112	0.402986	0
Q5VSY0	9	2	43.5926	42249.2	G kinase-anchoring protein 1	GKAP1	0	0	0	0	0	0	0	0	0	0	0	0	0	0.0998407	0	0	0	0	0.0378154	0	0	0	0.775741	0	0	0	0	0.257679	0	0	0.488569	0.106794	0.137826	0.227641	0.140779	0.0391474	0.391096	0.254742	0	1.84567	0.894868	0	0
Q8NFA0	2	1	10.9707	183937	Ubiquitin carboxyl-terminal hydrolase 32	USP32	0.309995	0	0	0.17	0.0419389	0.0617687	0	0.0301318	0.00525048	0.0540758	0.100416	0	0.349839	2.17956	0.417374	4.22539	0.615169	0.281155	0.158385	11.4367	10.8593	4.36747	0.0867261	6.39633	0.215455	0.12645	0	0.233719	0.353239	0.133073	0.0649387	0.204605	0.220996	0.165196	0.449911	0.121067	1.23555	0.383808	3.75647	0.259555	0.391038	0.031486	0.31836
Q60I27	11	3	59.5502	109060	ALS2 C-terminal-like protein	ALS2CL	4.81065	0.0444399	0.00541407	0.292583	0.833243	0.0727581	0.334413	1.25945	0.317499	0.0179852	0.0774777	0.192922	0.635954	0.0788053	0.741762	0.049064	0.189004	1.14272	0.353164	0.136743	1.14079	0.293803	0.200139	0.333602	2.15753	3.09602	0	0.837661	0.688542	0.960901	0.775241	0.873958	0.77297	0.815519	0.589957	0.498868	0.536603	0.297577	0.32751	0.183283	0.0962595	0.653687	0.780681
Q9BY89	20	3	93.4992	197738	Uncharacterized protein KIAA1671	KIAA1671	0.0190416	0.14038	0.055647	4.35367	1.55195	0.143565	0.760642	0.511823	0.989559	0.407349	0.249297	0.52738	0.78123	1.35276	0.611033	1.26134	0.309232	0.106946	0.849544	0.739919	1.37369	0.51927	1.65193	0.255739	1.30952	1.38479	0	1.83948	1.00333	2.27387	0.85495	1.21275	1.5873	0.986752	1.15875	1.14003	0.493434	1.35174	0.104599	4.12421	0.594118	0.790675	0.605989
A6NJZ7	12	2	62.5551	183345	RIMS-binding protein 3C	RIMBP3C	0	0	0.0460076	0.0624098	0	0	0	0.123562	0	0	0	0	0	0	0	0.0016911	0.018911	0.0659263	0	0.340003	0.268425	0.0264222	0	0.0483954	0.0404406	0.0237977	0	0.137785	0.0303476	0.0102085	0.245206	0.188492	0.13168	0.121026	0.041681	0.0034785	0.030788	0.0804066	0.0159633	0.0681809	0.0699267	0	0.0187029
P60660	7	2	46.8336	17101.2	Myosin light polypeptide 6	MYL6	0	0	0	0.158661	0.0284579	0	0	0	0.418397	0.0796689	0	0	0.579602	0.0963378	0	0.00616443	0.683676	0.577702	0.100276	0.043263	0.00843618	0.0306802	1.29081	0.589762	0.0482466	0.0186448	0	0.00579447	0.0125732	0	0	0.0084332	0.0242397	0.0514775	0	0	0	0.0578651	0.0171105	0.0785106	0.506715	0.0956599	0.130566
O75448	4	1	21.5168	111788	Mediator of RNA polymerase II transcription subunit 24	MED24	0.745745	0.187629	1.99504e-06	0.0338156	0.219874	0.348633	0	0.132214	0.355373	2.10517	0	0.0726632	0.0204761	0.237799	0.0007288	0.0352811	0.000600289	1.43457	0.357828	1.27653	0.326452	2.07645	0.000664814	0.00181339	0.0183236	0.0296446	0	0.0209924	0.00179226	0	0.152633	0.130739	0.0734823	0.0462105	0.0453338	0.0103244	2.53366	1.05789	1.17261	0.000458269	2.31794	0.000476882	0.00403924
A8MPP1	5	1	23.9881	103008	Putative ATP-dependent RNA helicase DDX11-like protein 8	DDX11L8	0	0.384224	0	0	1.31151	0.312787	0	0.0357185	0.124532	0	0	0	0	5.00806	0.0200271	0	0	0	1.61445	0.174547	0	0.0416467	0	0.492271	3.20564	3.27243	0	1.76535	1.53792	0.927541	0	0.0342144	0.0339273	0.394631	0.0436957	0.0256992	0.0263644	0.0185543	0.028032	0	0.0147379	0.269761	0.0916338
Q96JE9	5	1	25.4428	86733.5	Microtubule-associated protein 6	MAP6	0	0	0	0	0	0.00396398	0.0445239	0.000527775	0.0198528	0	0	0	0.00524369	0.222399	0	0	0.0956968	0.578248	2.87658	2.27932	3.56224	0.0138043	0.21947	0.727106	0.0714187	0.119324	0	4.81579e-06	0.0599259	0.00848868	0	0.511505	0.0176767	0.519437	0.130005	0.0175703	0.0362899	0.0224161	0.23251	0.125638	0.0618667	0.529131	0.386978
Q8TEW0	15	3	74.1157	151937	Partitioning defective 3 homolog	PARD3	1.85167	0.419574	0.450908	0.213954	1.77909	0.0752532	5.83153	0.319056	0.303311	0.228246	0.164892	0.221152	0.221055	0.816899	0.758538	0.194637	0.271853	0.977349	1.0339	1.34738	0.146293	0.409355	0.757734	0.528538	7.15386	7.58588	0.0158161	8.1634	4.56511	7.94874	1.98809	1.81521	2.09095	1.57134	2.58367	1.75643	1.24608	3.20855	2.21126	2.59717	3.13105	2.05856	4.29895
Q9UDY2	6	1	30.426	134186	Tight junction protein ZO-2	TJP2	0	0	0	0	0	0	0	0	0	0.0470066	0	0	0.0914275	1.86371	0	0	0	0	0.0203835	0.140994	0.0289076	0.126855	0.0876741	0.152119	2.95032	2.63414	0	1.53331	2.10192	1.13738	0	0.0432605	0.020477	0.222909	0.127357	0.0786091	0.0317224	0	0	0.0557151	0	0	2.66316
O14813	5	1	24.7712	29995.5	Paired mesoderm homeobox protein 2A	PHOX2A	2.63916	0.599017	2.0451	7.51168	7.32173	0.666231	2.18089	1.49694	1.93769	0.767197	1.79514	7.98422	1.36134	1.06554	6.29234	0.101784	0.47046	1.764	1.21699	1.81586	0.515985	1.24482	2.07065	1.25979	1.42149	1.10797	0.00266678	1.86243	2.6641	4.0398	13.8192	5.34065	7.03643	6.35951	4.25048	5.423	1.03949	1.68208	1.21771	1.31845	0.748593	1.95634	1.027
Q8NHU2	6	1	30.4984	143174	Uncharacterized protein C20orf26	C20orf26	0	0	0	1.02013	1.15739	0	0.220628	0	3.19358	1.65411	0	0	1.21968	0.193936	0.244108	0	0.31907	1.83883	0.474609	0.745665	0	4.72846	0.508127	2.82391	2.00623	3.36834	0	1.63604	1.34625	4.62495	0.207224	0.218879	0.192217	0	0.0429384	0.0246494	0.0702904	0.0242907	2.97502	0.347589	0.376789	0.410714	0.480073
P00352	29	10	197.202	55489.2	Retinal dehydrogenase 1	ALDH1A1	1.03933	0.00010821	0.00355206	0.0480986	0.0691252	0.0239022	2.1356	1.45191	0.0490481	2.67272	0.050491	0.0478623	1.33109	2.63777	0.0274743	0.235848	0.955028	1.44978	1.23928	2.67226	3.85617	8.22319	0.00510853	0.173494	0.616957	0.54212	0	1.1742	0.351116	1.32815	0.588613	0.288786	0.360881	2.36565	0.746678	0.938538	5.25369	5.44435	6.58173	18.7748	14.0147	2.4723	0.920801
Q9Y6W6	2	1	16.9232	53440.6	Dual specificity protein phosphatase 10	DUSP10	0.193154	0.183631	0.0716859	0.504206	0.0407712	0.345515	0.329357	0.194848	0.260372	0.381654	0.0202886	0.260941	1.49549	0.505067	0.262701	0.245417	0.259077	0.0568392	0.361992	0.213301	0.38468	0.211748	0.788885	0.370176	0.366515	0.292223	0	1.24404	1.05783	0.706941	2.65442	1.49267	0.704256	2.03692	1.3342	0.905127	4.3261	2.82344	0.0612212	3.25521	4.392	0.668615	0.801371
Q9Y620	19	5	98.4226	104678	DNA repair and recombination protein RAD54B	RAD54B	1.29875	0.068729	1.74407	1.50316	0.343693	0.356058	0.409647	2.14497	8.11665	1.13882	0.699576	0.629832	14.4975	1.17795	20.4192	1.07317	13.8132	1.94943	2.55016	3.73065	3.89928	3.44283	1.38701	9.30458	0.877938	1.38817	0.0341961	1.42236	0.894083	1.04212	1.73577	1.1745	2.79525	2.87429	0.530493	2.56846	6.15509	3.42393	2.22845	6.50434	1.78635	1.19189	1.33641
O76031	2	1	15.5425	69965.2	ATP-dependent Clp protease ATP-binding subunit clpX-like_ mitochondrial	CLPX	0	0	0	0	0	0	0	0	0	0	0	0	0	0	0	0	0	0	0	0	2.11294	0	0	0	0	0	0	0.147	0.224629	0	0	0	0	0	0	0	62.7441	38.2442	14.0654	39.6464	10.4978	0	0.149203
Q15506	1	1	11.9504	17406.1	Sperm surface protein Sp17	SPA17	0	0	0	0	0	0	0	0	0	0	0	0	0	0	0	0	0	0	0	0	0	0	0	0	1.14192	1.60115	0	0.800712	0.260359	0.0150389	0	0	0	0	0	0	0	0	0	0	0	0	2.34608
P49448	11	1	81.3711	61776.3	Glutamate dehydrogenase 2_ mitochondrial	GLUD2	0.273941	0.22483	0.170433	2.85156	0.708762	0.32156	0.426838	0.773494	0.167134	0.841373	7.41365	0.184441	0.468318	0.996048	0.51314	0.0949808	0.608556	0.292883	5.34616	0.274438	0.312344	0.25671	5.8826	0.959202	3.49554	2.34026	0	1.13572	1.59873	1.61825	1.84684	1.10247	0.654908	1.43601	0.945266	1.05791	0.832437	2.35726	1.90761	2.69579	3.28966	0.742518	1.68963
P21860	5	1	21.614	151520	Receptor tyrosine-protein kinase erbB-3	ERBB3	0.0345636	0.082081	0	0.00162307	0	0.0248027	0.0358067	0	0.0247091	0	0	0.0123733	0	0.022115	0	0	0	0	0	0	0	0	0	0	0	0	0.00610026	0	3.17117e-05	0	5.90798	0	0.0067355	1.63476	0.0534898	0	0	0	0	0.0252482	0.00292652	0	0
Q99436	4	2	30.1836	30307.7	Proteasome subunit beta type-7	PSMB7	0	0.000998763	0.00441402	0.587176	0.0157269	0.015713	0.389648	0.00531899	0.0772537	0	0	0.1686	0	0.0304728	0.0964651	0.0327083	0.0179827	0.128694	0	7.64265e-05	0.0260732	0.0148852	0.48695	0.0465467	0.678503	2.49825	0.15128	1.65713	2.43553	2.30902	0.185163	1.292	0.928024	0.0980422	0.443715	0.178173	0.0194304	0.045337	0.0225058	0.011769	0.375029	0.11742	0.0260327
Q14254	5	1	24.1288	47463.4	Flotillin-2	FLOT2	0	0	0	0	0	0	0	0	0	0	0	0	0	0	0	0	0	0	0.032063	0.000414076	0	0	0	0	44.7386	32.4363	0	36.3261	27.0593	0.865164	0.465706	1.68128	0.842753	33.5642	1.2891	0.24636	1.73581	1.10814	0.00926525	0.302167	0.122255	0	18.8189
Q14004	5	2	27.0457	165665	Cyclin-dependent kinase 13	CDK13	0.0490466	0.344447	0	0.0284165	0.0418918	0	0.00343406	0.0756124	0.0137148	0.304725	0	0	0.214582	0.223794	0.0438406	0	0	0.301605	0.418361	0.601633	0.885729	0.0114531	0	0	0.290831	0.426519	0	0.069373	0	0	0.103057	0	0.0123391	0	0	0	0.0537273	0	0	0	0	1.153	0.333133
Q9UQ80	7	3	41.3355	44129.1	Proliferation-associated protein 2G4	PA2G4	2.52739	0.00775351	0.00124286	0.0343722	0.00513531	0	0.0128646	0	0	0.0642494	0	0	0.366841	4.65946	0.0772457	0	0.178909	0.356651	0.120929	0.738685	0.358901	0.280671	0.214602	0.0222702	0.645405	0.538967	0	0.27738	0.0684694	0.135451	0.264642	0.141024	0.0475758	0.121507	0.0418448	0.0786648	0.418514	0.134379	0.0599049	0.106315	0.21673	0.0669862	0.39057
Q96IG2	4	1	23.8279	50248.1	F-box/LRR-repeat protein 20	FBXL20	0	0	0	0	0	0	0	0	0	0	0	0	0.874764	0	1.24845	0	0.661981	0.795487	0.0386869	0	0	1.60331	0	0.941318	0.0839755	0.0290815	0	0	0	0	0	0.0362958	0.0350574	0.0394016	0.0288019	0.0413846	0	0	0	0.109029	0.00202416	0	0
Q5UE93	2	1	13.3372	85113.6	Phosphoinositide 3-kinase regulatory subunit 6	PIK3R6	0	0	0.265423	0.18773	0	0	0	4.46759	0	0.94871	0	0	40.296	0.0203669	37.6948	0	42.4943	48.0584	0.0240241	0.081533	0.0540784	54.2595	3.03768	49.7865	2.07177	2.54782	0	0.582339	0.271115	0.260804	5.95672	5.44113	1.70376	2.56728	1.00444	2.25542	4.38672	0.0825833	0.193155	1.60973	0	0.942265	2.62225
Q6IE81	42	7	220.114	97130.3	Protein Jade-1	PHF17	1.21449	1.40889	1.00632	1.43876	0.756898	0.948862	1.28152	0.914875	0.728184	5.0548	3.20325	0.853903	1.74295	0.519462	1.04743	0.979903	0.947536	1.46385	0.844306	1.06093	3.33159	1.85831	0.542743	0.461833	0.637626	1.02603	0.196977	0.650023	0.299982	0.947617	0.83671	1.00637	1.68432	1.05209	1.00081	1.44621	0.860299	0.773021	0.708671	1.40031	0.470769	1.18045	0.668444
P52815	12	8	80.1329	21576.3	39S ribosomal protein L12_ mitochondrial	MRPL12	1.73149	0.494412	1.4119	0.673121	0.533435	0.428993	3.19015	3.53492	1.91398	4.09646	1.6162	0.424201	2.66011	1.26516	4.53786	1.08715	3.07246	0.776978	2.66715	1.60206	4.2506	1.61298	1.17068	1.00199	1.62719	1.18729	2.95457	1.53148	0.722735	1.70272	1.34168	0.913864	0.54126	1.85298	1.33058	0.904972	3.25805	2.41386	2.29176	2.14464	1.76357	0.469027	1.06805
Q8NCB2	5	2	27.1598	54696	CaM kinase-like vesicle-associated protein	CAMKV	0.0866971	0.0366963	0	1.9164	0	0.42298	0.0574076	0.104887	0.0294113	0	0	0.656598	0.0116362	1.09208	0.374991	0.017686	0.0292206	0.0221116	0.372088	0.967691	0.271782	0.0947978	0.19368	0.0176649	2.50873	1.86077	0.104588	2.22056	1.5197	0.414035	1.51085	1.21298	0.793115	3.10428	0.36581	0.566263	2.6307	1.01362	0.417747	1.04048	3.4183	0.794771	1.74968
P50851	10	1	64.7401	321789	Lipopolysaccharide-responsive and beige-like anchor protein	LRBA	0.00384284	0	0	0.414427	0	0.0070403	0.0356132	0.0110136	0.0267996	0	0	0.00209662	3.23515	0.100771	2.58665	0.000786203	0.00129191	1.72589	0.229024	0.09913	0.0341116	5.46758	0.165311	6.23792	0.019992	0.0723864	0	0.0272099	0.019459	0.0535963	0.0115005	0.0123625	0.0303155	0	0.0120154	0.0259707	0.0826825	0.028141	0.0158076	0.0740305	0.0736063	0.00681239	0.00125812
Q9P2Q2	6	3	28.7588	116029	FERM domain-containing protein 4A	FRMD4A	0	0	0	0	0.0128612	0	0.00301447	0	0	0	0	0	0	0.00434919	0	0.00322944	0	0	0.0349471	0	0.00514175	0	0	0	1.86557	1.66647	0	0.705802	0.466067	0.634304	0.950051	0.571743	0.658837	0.187272	0.587864	0.49085	0.121667	0.194475	0.19146	0.338846	0.164799	0.595214	0.797126
Q6PI47	1	1	5.6279	47252.5	BTB/POZ domain-containing protein KCTD18	KCTD18	0.344808	0.677095	1.09643	5.03142	4.59365	0.241337	2.51274	7.04743	0.146435	3.99904	5.43584	2.65005	11.096	3.84579	4.91564	0	5.8529	5.67423	1.45648	0.817192	0.590683	3.22004	2.61865	2.06214	4.83665	4.5234	0	3.78064	4.24745	4.24979	2.83158	3.71334	3.18108	2.9676	2.205	3.19608	11.6765	12.0764	8.34925	42.2522	18.3807	3.4045	4.33437
Q7RTN6	4	1	18.7553	48711.3	STE20-related kinase adapter protein alpha	STRADA	0.015185	0.0108404	0.00134103	0.00319441	0.0955122	0.0180364	0.00210776	0.172234	0.134235	0.0524045	0.00210087	0.229722	0.000421912	0.122406	0.0202176	0.0353067	0.117029	0.0676316	0.249654	0.147825	0.0148961	0.0765077	0.00538643	0.517999	0.581396	0.308939	0	0.678332	0.728495	0.707742	0.681096	0.80765	0.435691	1.16817	0.277933	0.352065	0.0882792	0.494363	0.439082	0.402622	0.147347	0.158086	0.339204
Q6UW78	1	1	9.8966	10080.7	UPF0723 protein C11orf83	C11orf83	0	0	0	0	0	0	0	0	0	0	0	0	0	0	0	0	0	0	0	0	0	0	0	0	0.0100529	0.0235523	0	0	0.0261617	0	0	0	0	0	0	0	0	0	0.0373442	0	0	0	0.0298136
P48552	19	3	89.9179	127741	Nuclear receptor-interacting protein 1	NRIP1	0.533814	0.0529827	0.840854	0.457854	0.0550745	0.131992	0.317926	0.387199	0.354235	2.17517	0.255792	3.35641	0.844944	0.37688	1.27598	1.67384	0.149922	1.10593	0.920472	1.35167	3.84522	0.859648	0.578973	0.658465	0.641568	0.815323	0	0.542326	1.54693	0.596599	1.4926	0.922655	1.31851	0.781364	1.00274	1.00072	0.275505	0.190561	0.189186	0.346737	0.362158	2.05157	0.882001
O94979	8	2	40.8194	133984	Protein transport protein Sec31A	SEC31A	0.701292	0.588458	0.640482	0.51526	0.434818	0.951777	0.762564	0.73564	0.974306	0.37275	1.07468	0.831918	0.199221	0.490509	0.388021	0.403391	0.098439	0.357286	0.271934	0.218155	0.267937	0.459716	0.126263	0.376678	0.159744	0.54982	0	1.13426	1.16261	0.696312	0.119464	0.299409	0.823442	1.15574	1.59665	1.9225	1.3941	1.2509	1.12369	4.00216	1.45818	0.40523	0.58923
Q9P2J5	2	1	9.5427	135664	Leucine--tRNA ligase_ cytoplasmic	LARS	5.91308	1.95357	0.789702	2.79041	3.74152	1.46831	1.14135	3.72465	16.0112	4.4126	0.28849	12.1882	1.10779	5.52416	11.7692	0.172625	0.866598	1.74069	1.49539	8.32575	23.2094	5.60261	8.87161	4.2384	0.214024	0.289916	0.1174	0.0366029	0.332009	0.0127771	1.70169	1.06646	0.98403	0.0456819	0.157968	0.757167	1.52581	1.77445	0.326707	1.41684	1.87094	4.50907	1.49449
Q9UII2	9	3	59.2358	12248.8	ATPase inhibitor_ mitochondrial	ATPIF1	0.021089	0.0697264	0.0673755	0.101751	0.15389	0.254991	0.575688	0.0456836	0	0.132339	0.0508939	0.0975676	0.0716507	0.451456	0.084775	0.0222589	0.0804432	1.74964	0.448839	0.242725	0.347374	1.42866	0.0460375	0.382887	0.102284	0.261798	0	0.148406	0.000103752	0.340628	0.0911548	0.0219781	0.0275394	0.101203	0.0841156	0.00509343	0.750813	0.253935	0.279477	0.0864992	7.38066	0.158272	0.155569
Q9P2N2	9	4	39.0745	82459	Rho GTPase-activating protein 28	ARHGAP28	0.0272151	0.0832978	0.00409714	0.860954	0.0321003	0.035928	0.0276952	0.0257765	0.0192033	0.150571	0.00864602	0.0825718	0.00251815	0.0860107	0.0218765	0.148826	0.0589791	0.0339249	0.0255851	0.0352699	0.0259395	0.0199372	0.0373732	0.0581628	0.249728	0.192263	0.00546891	0.188556	0.182546	0.179893	0.0142378	0.081207	0.0695051	0.0926702	0.0696147	0.0588953	0.167648	0.237218	0.0623399	0.416756	0.269169	0.0401082	0.25662
Q6ZMZ3	5	2	25.0182	112844	Nesprin-3	SYNE3	0	0	0	0	0	0	0	0.0372605	0	0	0	0	0	0.0817272	0	0	0	0.0418931	0.108643	0.156087	0.0217957	0	0	0.0166883	0	0.0518104	0	0.0199207	0.222596	0	0	0.0762227	0.0471639	0.278347	0.130803	0.112054	0	0.017971	0	0.133919	0	0	0.0812245
Q13698	4	2	19.3447	214689	Voltage-dependent L-type calcium channel subunit alpha-1S	CACNA1S	0.00414188	0.179416	0	0.0477204	0	0.118375	0	0.0033188	0.0574297	0.145537	0.00994226	0.0168798	0.0670419	0.349368	0.122591	0.00287986	0.735119	0.0476508	0.118337	0.0432009	0.0507269	0.0762596	0.276185	0.0081536	0.118311	0.173175	0	0.11867	0.27112	0.245992	0.127056	0.31595	0.646934	1.53584	0.974865	0.752832	1.13739	0.922928	0.907844	0.137476	0.242039	0.0460744	0.491888
Q32MZ4	8	4	38.1152	89880.5	Leucine-rich repeat flightless-interacting protein 1	LRRFIP1	16.1726	0.654937	2.12091	0.491744	2.30448	2.32641	8.51718	1.46088	0.219026	1.00321	0.90481	0.977333	3.20334	2.91846	3.20924	0.0509659	4.54606	7.00406	16.6069	2.91031	1.37161	3.52714	2.20609	3.28658	5.44467	3.92671	0.0788502	2.2708	1.72992	0.822921	0.356519	0.758774	0.832206	4.39185	1.84719	1.60207	0.394552	0.804466	0.0199822	0.191324	0.414322	0.894507	4.00041
Q2UY09	4	2	29.1753	117513	Collagen alpha-1(XXVIII) chain	COL28A1	0.624428	0.494216	0.29404	6.50408	0.107992	0.464807	0.00186465	0.000387479	0.0367272	0.0277632	0.58706	0.403742	0.429922	0.00566288	0.279553	4.40624	0.670528	0.306106	0.0212716	1.00885	0.118763	0.308805	0.000544926	0.420278	9.04042	8.54552	0	5.65843	4.17973	2.34103	0.122936	0.0179685	0	0.016557	0	0.014563	0.372942	0.0393175	0.520795	0.753795	0.197008	12.9958	11.2018
Q49A92	4	2	21.9087	50774.6	Uncharacterized protein C8orf34	C8orf34	0	0	0	0.0682804	0	0	0	0	0	0	0	0	0	0.032726	0	0.308244	0	0	3.18922	0.189074	0.0174915	0	0	0	3.08475	3.76458	0	1.71682	1.1284	0.903124	0.32059	0.62825	0.391295	0.452544	0.112189	0.307175	0.269696	0.134809	0.077004	0.279727	0.32006	0.102622	1.76196
Q0VFZ6	20	2	108.337	66630.9	Coiled-coil domain-containing protein 173	CCDC173	0.745118	5.10708	0.378909	0.530145	1.89937	1.44555	1.1406	0.513838	0.195016	1.98475	0.296699	0.347818	1.43951	0.898649	0.14679	0.380858	0.403719	0.611551	1.04031	0.980629	0.912315	0.932516	0.729658	0.751619	0.842092	0.624577	0.0095191	1.0701	1.13783	0.885017	4.83172	2.18043	2.65945	2.69262	2.28882	2.29634	0.980062	0.566404	1.03022	2.23069	2.88507	1.69717	0.927616
Q8TC05	24	7	119.689	81020.4	Nuclear protein MDM1	MDM1	5.78455	1.22792	126.489	9.93431	8.84434	1.31687	32.8115	0.897458	2.5536	1.12223	3.69114	1.20365	0.615491	1.68757	2.10272	0.323841	0.879952	22.125	6.96354	2.22458	3.65041	1.46273	9.01638	2.06562	0.814243	0.864943	0.545611	1.00185	0.457006	0.980389	1.72803	0.699749	0.625325	0.905604	1.673	2.20295	2.7212	3.16131	0.124439	3.69186	4.41737	0.560509	0.966896
Q2MKA7	1	1	5.0306	30270.9	R-spondin-1	RSPO1	0	0	0	0	0	0	0	0	0	0	0	0	2.13517	0	3.27524	0	0	1.35904	0	0	0	5.62122	0	2.94983	0	0	0	0	0	0	0	0	0	0	0	0	0	0	0	0	0	0	0
Q3SYA9	2	1	9.8231	45904.1	Putative POM121-like protein 1	POM121L1P	0	0	0	0	0	0	0	0	0	0.43441	0	0	2.21984	0	2.14937	0	3.37715	3.38684	0	0.0340425	0.111377	13.3623	0.0335728	11.0182	0.337743	0.279875	0	0.0445106	0.0346369	0	0	0	0	0	0	0	0	0	0	0	0	0	0.0363261
Q8NFI3	4	2	18.6367	85184.4	Cytosolic endo-beta-N-acetylglucosaminidase	ENGASE	0.83854	0	0.0301036	0.018181	0	0	0.0598014	0.0564623	0.062856	0.0806781	0	0.0260287	0.0325137	2.24876	3.18087	0.120307	7.12832	0.341747	0.277994	0.0442179	0.244712	2.06657	0.0087794	0.222243	1.42181	1.64653	0	0.28865	7.82146	6.9981	2.47035	0.217972	0.458342	2.68849	2.0469	1.83967	0.242513	0.0611615	0.118304	0.566569	0.380887	0.0525027	3.04333
Q9H1B7	5	1	26.7191	83628.4	Interferon regulatory factor 2-binding protein-like	IRF2BPL	0	0	0	0	0	0	0	0	0.0214124	0	0	0	0	0	0	0	0	0	0	0	0	0	0	0	0	0	0	0	0	0	0.422507	1.02092	1.55796	0	0	0.0268649	0.0546401	0	0.0212919	0	0	0	0
O76015	3	1	25.3529	52076.8	Keratin_ type I cuticular Ha8	KRT38	0	0	0	0	0	0	0	0	0	0	0	0	0	0.172425	0	0	0	0.165191	2.72369	0.797393	2.22361	1.22764	0	1.05581	0	0	0	0	0	0	0	0	0	0	0	0	5.31418	3.33906	0	9.24759	5.58882	0	0
Q8TC59	11	2	57.5357	111161	Piwi-like protein 2	PIWIL2	0	0	0	0.0322001	0	0	0	0	0	0	0	0	0.156327	0.0515238	0	0	0	0.236533	0.00904326	0.0244161	0.0341018	0.0151465	0	0.0269022	1.19877	1.12203	0	0.0910038	1.22976	1.43127	0.0895611	0	0	0	0	0	0.000695477	0	0	0.0433316	0.038497	0	0.30003
P61009	9	4	63.727	20370.5	Signal peptidase complex subunit 3	SPCS3	0.0429874	0	0	0.0421138	0.00900561	0	0.338783	0.060641	0.138742	0.15208	1.06127	0	0.544386	0.814054	0.657159	0.0477791	0.115087	0.470905	1.31909	0.660231	3.45097	0.517141	3.49449	0.38945	0.95914	0.797406	0.0499715	1.38445	0.339199	0.296976	0.548371	0.161901	0.127588	0.28817	0.354388	0.253832	0.473581	0.127986	0.171463	0.174967	0.149481	0.129894	0.34805
Q99490	2	1	11.1876	125472	Arf-GAP with GTPase_ ANK repeat and PH domain-containing protein 2	AGAP2	0	0	0.0385584	0.0327921	0	0	0	0	0	0	0	0	0	0.20524	0.0739571	3.16009	0.198963	0.108359	0.390801	0.222477	0.453753	0.115574	0.120414	0.187725	1.41306	1.07077	0	0.69781	0.397725	0.401969	0.453785	0.244655	0.339366	1.33137	0.257155	0.136306	0.925668	1.06418	0.457455	1.0359	0.978193	0	2.54124
O95789	3	1	11.2732	151853	Zinc finger MYM-type protein 6	ZMYM6	0.200909	0.409841	0.230723	0.165777	0.227815	0.247502	0.037112	0.34429	1.5577	1.24551	1.06505	0.991536	0.965035	0.667688	3.29086	21.669	1.50519	1.43656	12.4322	3.77786	12.8391	2.33014	3.72272	1.85713	6.96966	8.34232	0	9.29082	9.45072	10.3462	0.159347	0.345097	0.253055	0.656027	0.128454	0.181807	1.07548	0.507466	0.226846	1.4246	0.822078	0.305551	0.930355
A1A5D9	10	3	51.1738	56891.1	Bicaudal D-related protein 2	CCDC64B	10.5663	0.589283	0.715399	0.209262	0.726515	0.0819361	0.58517	0.72845	0.0559144	0.802739	0.12834	0.943099	1.51575	0.63788	0.393695	0.00788544	1.7195	1.09351	9.43469	2.07959	4.20861	0.161726	0.375796	0.190348	0.05761	0.112067	0	0.0522007	0.121973	0.0849148	0.0843098	0.0210266	0.0234902	0.159541	0.170491	0.125605	0.222605	1.35183	1.41509	0.559007	0.365744	0.18181	0.316034
P07339	3	2	21.95	45065.5	Cathepsin D	CTSD	0.142371	0.0167557	0.0377437	0.0524928	0.0383316	0.109603	0.143314	0.337802	0.530525	0.559208	0.0892687	0.822969	0.457289	0.205374	0.405951	0.289814	0.139405	0.322146	21.5187	16.3924	20.3573	0.0309083	2.32792	0.242169	0.121135	0.0978173	0.0328845	0.111545	0.123723	0.108608	0.429945	0.708363	0.464737	0.520022	0.598096	0.315147	0.557511	0.467104	0.531669	0.634912	0.199068	0.132922	0.230338
Q96D21	2	1	10.8775	30765.3	GTP-binding protein Rhes	RASD2	0	0	0	0	0	0	0.0644115	0	0	0	0	0	0	0.0102994	0	0	0	0	0	0	0	0	0	0	0.131947	0.214276	0	0.307109	0.199887	0.165334	0	0	0.0402895	0.0170998	0.05691	0.0279766	0.0477692	0.0182949	0.0111274	0.164236	0.00324921	0	0.0536955
Q8IWZ8	12	1	55.9739	72585.1	SURP and G-patch domain-containing protein 1	SUGP1	0.2212	3.26262	0.066595	0.224402	0.203512	1.17269	1.9005	1.27086	0.177694	1.67222	0.118377	4.06251	1.30006	0.925528	2.44094	0.109503	3.13121	0.338716	3.83504	4.17044	3.5032	1.67661	0.311205	0.0376382	0.442238	0.35758	0	0.513362	0.0256097	0.369602	0.502094	0.373504	0.0630225	0.309387	0.252435	0.168584	0.245809	0.212409	2.46829	1.95369	2.23564	1.0471	1.37679
P16389	2	1	10.6681	57173.1	Potassium voltage-gated channel subfamily A member 2	KCNA2	3.83093	0	0.201507	0.625738	0.0571453	11.6691	4.66049	2.93223	0.375085	4.63364	1.84653	1.4158	7.37063	8.89804	2.19661	0	1.65883	9.33895	4.30187	4.98742	5.25319	4.77439	5.22091	2.93968	2.07657	2.84244	0	1.84548	4.89623	2.50104	6.16776	6.03296	6.22647	2.83282	3.57406	3.94699	4.03002	3.58596	3.47172	3.49125	0.118469	3.94438	1.66296
Q9Y5W8	4	1	21.0473	112816	Sorting nexin-13	SNX13	0.00253258	0	0	0	0	0	0	0	0	0	0	0	4.30032	0.995851	2.38107	0	1.53392	0.0704946	0.140559	0.0316895	0.71807	0	0	0.406431	0.485643	0.167801	0	0.392462	0.0978836	0.188468	1.39933	1.9454	0.852351	1.54849	0.0498373	0.459569	2.87088	0.120423	0.69694	5.0895	0.90854	0	0.570792
P00568	1	1	5.4903	21748.9	Adenylate kinase isoenzyme 1	AK1	0	0	0	0	0	0	0	0	0	0	0	0	0	0	0	0	0.09666	0	0	0	0	0	0	0.0301514	0	0	0	0	0	0	0	0	0	0	0	0	1.42981	1.03502	0	3.98501	3.19865	0	0
Q17R26	1	1	5.5826	15658.6	Putative protein ZNF300P1	ZNF300P1	0	0	0	0	0.0419771	0	0	0	0	0.934872	0	0	0	0.219626	0.109341	0	0	0.0623553	1.8582	1.35007	1.77267	0.388986	0.0617513	0.0318802	0	0	0	0	0.00663877	0	0	0	0	0	0	0	0.017158	0	0	0	0	0	0
Q9NRY5	1	1	5.1358	55753.4	Protein FAM114A2	FAM114A2	0	0	0	0	0	0	0	0	0	0	0	0	0	0	0	0	0	0	0.0288547	0	0.0502569	0	0	0	0	0.0181836	0	0	0	0.0221244	0.0618082	0	0	0	0	0	0	0.0184495	0	0	0	0	0.116098
Q14568	31	15	213.936	39478.9	Putative heat shock protein HSP 90-alpha A2	HSP90AA2	2.98452	60.0267	15.5193	6.94476	3.35951	77.9709	3.07725	0.998134	1.43639	0.81762	3.32294	1.46175	1.95209	4.58577	2.07417	0.147114	2.4035	2.5191	1.94164	2.28718	0.539468	2.37038	5.86313	1.00328	1.25026	1.43198	0.0178037	1.04609	57.8163	0.936162	29.796	18.6957	17.7504	9.30323	9.74268	8.86287	8.34328	10.1938	7.67123	8.27473	4.79951	1.04647	0.899816
P35609	11	5	46.3541	104424	Alpha-actinin-2	ACTN2	1.0642	0.505059	0.282546	1.15233	0.447811	0.133587	0.622135	4.33527	0.698605	2.88623	0.736123	0.871585	6.38798	3.42395	3.63808	0.0773821	0.621377	6.09805	5.63771	5.20212	3.19985	13.0689	1.21395	16.9895	1.50111	1.79372	0	1.80626	0.918337	0.991233	7.07513	3.7963	3.42919	4.93983	1.29886	1.18116	1.24622	1.04692	1.14058	4.02772	3.00364	1.86417	1.77513
Q9UNH7	9	3	50.5823	46934	Sorting nexin-6	SNX6	0.445362	0.216963	0.0207266	0.131176	0.0256662	0.1457	0.119404	0.0423247	0.0479352	0.0880928	0.00659368	0.0982758	0.109123	0.43135	0.0417455	0.0219057	0.194927	0.0575076	0.027889	0.398939	1.96044	0.169372	0.0840259	0.16329	0.0967188	0.135641	0.00434158	0.0673779	0.0326075	0.0255671	0.15104	0.138797	0.136398	0.233732	0.0980842	0.137966	3.30278	0.654408	0.644807	1.29947	0.172564	0.130034	0.169739
Q8TD19	7	2	39.481	108936	Serine/threonine-protein kinase Nek9	NEK9	2.7715	0	0	0.416653	0.0117507	0	0	0.728225	0.0408024	0.0129531	0.00120094	0	0.0970992	1.8369	0.0954599	0.237965	0.0278455	0.0349931	0.432463	2.03997	0.507821	0.133039	11.828	0.0972152	0.537864	0.596486	0	0.39038	0.280272	0.358103	2.3078	2.42015	2.11702	0.828215	0.941798	0.810617	0.498189	0.409692	0.278622	0.307222	0.0168541	0.00351822	0.477122
P51571	3	1	18.1078	19169.7	Translocon-associated protein subunit delta	SSR4	0	0	0.0938456	0.249959	0.00139404	0.00113433	0	0.01598	0	0.0321157	0	0.0539265	0.0141179	0.0244339	0.0420078	0.0989154	0.296163	0.0232621	6.68342	0.168507	0.831806	0.661424	0.0446983	1.09429	0.0965977	0.0264456	0	0.075732	0.0228925	0.0190143	0	0	0	0.0501642	0.0400329	0	0.557732	0.103985	0.0122388	0.204661	3.14542	0	0.103843
Q76M96	14	4	67.3502	108573	Coiled-coil domain-containing protein 80	CCDC80	1.15273	0	0.0179095	0	0.00428408	0.00736415	0.877693	0.0181115	0.237838	0.185673	0	0	0.0863103	2.21598	0.00089961	0.00578867	2.60965	3.21251	0.0810528	4.99315	0.0549438	0.247083	0.517761	2.88335	18.0627	16.51	0	11.477	6.72744	9.03372	0.145252	0.0995682	0.0963054	1.633	1.36279	1.14249	0.735687	0.419809	0.170257	1.23335	0.561709	2.73633	6.94238
P09012	1	1	5.4606	31279.6	U1 small nuclear ribonucleoprotein A	SNRPA	4.54373	0.251367	0.247812	0.0882859	0.173339	0.0909419	0.714139	0.992938	0.168063	0.113909	0.268266	0.115667	0.192413	0.109656	0.203451	0.0343341	0.606981	0.201235	0.0993459	0.0481332	0.203901	0.024913	0.430318	0.00476697	0.142054	0.065842	0	0.18285	0.786075	0.308715	0.205977	0.140571	0.283923	0.782055	0.240962	0.406164	0.130533	0.0439225	0.163433	0.239288	0.100978	0.0891052	1.17152
Q92830	11	3	59.4183	94895.2	Histone acetyltransferase KAT2A	KAT2A	1.77573	1.051	2.80344	4.64731	4.90527	9.54291	47.4954	10.2999	1.67642	1.34565	3.82134	3.997	2.24576	3.62815	21.9835	3.0488	2.80306	2.55726	1.33603	1.37389	4.49741	1.64919	5.79481	1.84687	9.57788	11.1432	0	8.83391	5.87877	11.2244	10.373	8.98349	10.9048	3.759	6.97429	7.60662	5.02696	5.64222	4.70329	5.25068	3.08145	9.89602	8.34643
Q96L91	19	4	92.3619	344915	E1A-binding protein p400	EP400	0.945864	0.0280714	0.0696851	0.392661	0.302569	0.0260613	0.471646	0.584921	0.158642	0.0787154	0.0351263	0.104686	0.462468	0.753832	0.287815	0.226305	1.00288	0.215682	0.174702	0.154677	1.11631	0.202704	0.0475778	0.562226	10.1919	8.6352	15.2034	7.68081	17.9859	2.86096	3.24562	6.23777	4.3645	2.63151	4.25515	2.34883	29.2475	14.5936	18.3384	19.134	9.48485	28.874	12.0172
A7KAX9	5	1	28.6558	232240	Rho GTPase-activating protein 32	ARHGAP32	0.0568188	0.0380785	0	0	0	0.334543	0.00305758	0	0	0.133703	0	0.00859864	0.109675	0.515742	0.285522	0	0.49801	0.0402378	0.360566	0.215301	2.94914	5.13743	0.245386	1.16226	0.027596	0.0697027	0	0.0321831	0	0	0.433069	0.12367	0.380199	0.306255	0.66014	0.603638	3.12376	3.50598	0.0856847	4.36958	0.776142	0.0697772	0.0413788
P01374	1	1	4.8084	22353.8	Lymphotoxin-alpha	LTA	0.069769	0.905365	0.818227	0.366157	1.39328	0.953844	0.0346984	0.124148	0.428028	0.136595	0.27424	0.78351	0.936776	0.377651	0.311162	0.451515	0.481548	0.122353	0.388091	0.177429	0.308308	0.429152	1.51193	2.16649	0.551579	0.420166	0	0.0989825	0.211374	0.284982	0.037758	0.323678	0.144306	2.8745	2.48446	1.97782	0.280396	0.197399	0.487076	0.635353	0.50311	0.0361144	0.214569
Q9HD67	19	3	100.451	239343	Unconventional myosin-X	MYO10	0.182796	0.212006	2.61119	3.10921	0.720119	0.249804	0.0142532	0.348875	0.381434	0.474876	0.231679	1.31803	1.63147	3.31025	1.43843	30.0452	2.19081	0.745655	0.681524	3.27918	3.78215	1.4737	1.77832	1.97471	1.26551	1.34293	0.0272994	2.11432	0.987576	0.684999	2.06858	1.7019	1.16697	3.16224	1.59034	1.1574	6.37972	3.36719	0.230958	4.31681	4.01493	0.152057	0.926335
Q32NC0	5	1	29.9712	25168.9	UPF0711 protein C18orf21	C18orf21	0	0.000396336	0	0	0	0	0.142479	0	0	0	0	0	0	0.0392743	0	0	0	0	0.0154388	0	0.0676696	0.39105	0	0.0406722	0	0.0383511	0	0	0	0.0804619	0	0	0	0.1437	0	0	0	0.1236	0	0.183656	0.69724	0	0.026855
O75306	5	2	25.4244	52945	NADH dehydrogenase [ubiquinone] iron-sulfur protein 2_ mitochondrial	NDUFS2	0.231078	0.000937326	0.170288	0.125372	0.0801438	0.00660276	0.208757	0.0835648	0.246507	0.0659717	0.0626911	0.0860679	0.336129	0.762361	0.13699	0	1.03952	0.266427	3.02726	0.562184	0.208531	0.226268	0.304318	1.31578	0.46378	0.677044	0	0.491156	0.100724	2.82259	2.06032	1.6476	0.923524	0.736664	0.290487	0.651618	0.504231	0.458575	0.340129	0.869805	0.411204	0.494227	0.439466
P41439	1	1	5.2507	28550.7	Folate receptor gamma	FOLR3	0	0.0499509	0.837861	0	0.0154773	0.414104	0.00799558	0.078158	0	0.000563078	0	0.05742	0.721992	0.20998	0.159785	0	0.228046	0.316668	0.381697	0.544061	0.124833	0.13755	6.28871	0.011784	0.0516152	0	0	0	0	0	0.522925	0.154267	0.00590304	0	0.0527285	0	0.143983	0.131619	0.0948687	0.328332	0.0313056	0.219478	0
P30838	3	1	16.0701	50794.2	Aldehyde dehydrogenase_ dimeric NADP-preferring	ALDH3A1	0.165849	0.821568	0	0	0.0784775	0	5.17216	0	0.0380255	0	0.218781	0.0425762	0.520277	0.961763	0.477893	1.08915	1.76142	0.0139169	0.59966	0.0345099	0.0245042	0.030666	0.451343	2.99272	1.63091	2.06602	0	2.58078	1.81713	2.47243	2.16628	2.58977	1.97943	11.2392	5.6955	4.67767	14.1748	11.019	11.6397	0.0246387	12.8321	0.00277001	0.792191
Q52M93	1	1	4.8696	90632.5	Zinc finger protein 585B	ZNF585B	0	0	0	0	0	0	0	0	0.0367331	0	0	0.414752	0.210803	0.190259	0.0501809	0	0.0350965	0	0.766487	0.292869	0.392383	0.0348599	2.77867	0.280869	0.0366128	0.176912	0	0	0.0458305	0	0.205125	0.0167519	0.0595025	0.0262505	0	0	0	0	0	0.132225	0	0.152459	0
P49366-3	2	1	10.5942	36810.9	Isoform 3 of Deoxyhypusine synthase	DHPS	0	0	0	0	0	0	0	0	0	0	0	0	0	0	0	0	0	0	0	0	0	0	0	0	0.858561	1.82907	0.26393	0.740626	0.561928	0.356059	0.0258318	0.510629	1.24297	0	0.268098	0.426811	0	0	0.140256	0	0	0	0
P29966	28	15	198.181	31725.8	Myristoylated alanine-rich C-kinase substrate	MARCKS	0.429121	0.0519443	0.449352	0.167579	0.117059	31.3926	17.2132	0.208844	1.19631	13.802	0.794734	2.87658	5.74644	0.541781	3.55617	0.0371523	0.0774698	5.46415	3.13301	4.00391	0.25734	4.51889	0.435563	4.57543	10.8621	10.9625	0.0101276	11.2291	6.97496	10.2211	3.44919	2.03104	1.94321	2.06022	1.07017	1.09004	7.01339	6.1341	4.45477	1.47121	3.34609	2.20249	4.91678
P01266	24	7	143.87	311805	Thyroglobulin	TG	0.0999515	0.23152	0.267823	0.560866	0.527791	0.832232	0.261373	0.662339	0.288648	0.38716	0.276625	0.637527	0.184746	0.33264	0.256311	0.00890149	0.139294	0.661077	0.115594	0.190051	0.194345	0.180769	0.749892	0.62882	0.740639	0.316277	0.000126937	0.389418	0.112598	0.248847	4.02396	1.12783	1.14424	3.0083	0.498997	0.700926	0.180623	0.127817	3.54226	0.169528	1.07011	0.270498	0.51058
Q5VZ19	6	2	28.7007	41340	Tudor domain-containing protein 10	TDRD10	0.143144	0.584671	0.135964	1.2162	0.14184	0.123846	0.627139	0.0902466	3.03113	1.68639	1.07436	0.890172	0.892395	0.40459	0.65764	5.81907	1.57697	0.586399	1.94935	4.27576	3.81399	1.22151	2.31123	2.60634	0.0763849	0.132916	0.0523038	0.300967	0.0539697	0.0195394	6.29341	0.365782	0.422474	2.34883	0.0781143	0.334123	0.426401	0.349364	0.0352016	10.2438	38.6535	1.01376	0.301079
O96028	5	2	20.1774	156307	Histone-lysine N-methyltransferase NSD2	WHSC1	0.965339	0.859878	0	0.170296	0.0362589	1.04247	1.51758	0.0917949	1.87791	0.00954942	0.068048	0.342217	1.8681	2.17447	0.362476	0.0816004	0.0193383	1.97525	1.95299	1.77447	0.0703502	1.06824	0.344686	0.0140146	2.25833	0.974683	7.62043e-05	0.929071	0.113666	0.00152029	0.509097	0.161747	0.18693	0.110602	0.0767733	0.0604043	0.115507	0.0267323	0.021855	0.0670748	0.0538077	1.30563	1.43724
Q5JU85	6	2	32.1035	162649	IQ motif and SEC7 domain-containing protein 2	IQSEC2	0.0219991	0	0.0585662	0.00734691	0.0531634	0	0.0532634	0.0127325	0.115949	0.0155458	0.0382902	0.0122997	0.0268702	0.00457031	0	3.93985	0.0517193	0.0164127	0.683277	0	0.215745	0	0	0.0201264	1.53653	1.91379	0	1.30191	0.876322	0.163248	0.0697317	0.013173	0	0	0	0	0	0	0.111336	0.0539772	0.0256075	0.47316	0.683136
P18621	14	7	88.2235	21625.2	60S ribosomal protein L17	RPL17	0.887065	2.96597	2.53315	2.03069	3.87197	5.51607	5.62109	2.76648	21.1981	3.13304	3.06134	3.54914	1.50965	1.46706	3.13719	3.10447	2.0252	2.50065	3.94519	1.09638	3.60167	2.65126	3.16065	2.46691	6.78525	7.38939	0	5.21956	3.98443	4.21033	0.840587	1.80972	1.08513	1.05561	0.677658	0.721951	1.15936	0.586144	0.519445	0.630958	0.612766	1.31719	4.87913
Q6P1L6	7	4	36.5916	71159.2	Zinc finger protein 343	ZNF343	2.82973	4.15924	1.57361	2.42625	2.27666	3.45117	0.989216	2.97126	2.57115	3.41648	2.40986	1.70613	1.87209	2.92701	4.03732	2.72976	1.8422	8.37212	2.52973	0.725967	3.07385	3.38747	0.941591	2.40271	5.9672	5.77914	0.0487345	1.24698	2.9096	8.8192	6.00833	5.90551	6.94033	10.1307	6.92914	8.5908	3.37862	2.60356	2.82682	1.91507	2.13828	0.796941	5.19925
Q6ZUL3	1	1	5.2515	25134.9	Uncharacterized protein C8orf86	C8orf86	0.313514	0.429226	0.203046	0	0.875712	0	0.0524281	0.5726	0.0746037	0.339444	0.170794	0.374509	0.0126444	0	0.161518	0	0.0500147	0.341378	0.0287484	0	0	0.200173	0	0.0183721	0	0	0.696059	7.93982e-05	0.0520063	0.0050624	0.017745	0.17713	0.0526213	0	0.220577	0.25609	0	0	0.249984	0.000784663	0.112472	0.00773545	0
Q13595	2	1	10.6394	32745.7	Transformer-2 protein homolog alpha	TRA2A	2.00104	0	0	0	0	0	0	0	0	0	0	0	0	0.398431	0	0	0	0	1.61328	2.01438	0	0	0	0	0	0	0	0	0	0	0.000946812	0	0	0	0	0	0	0	0	0	0	0	0
Q8TCS8	3	1	16.8626	86578.1	Polyribonucleotide nucleotidyltransferase 1_ mitochondrial	PNPT1	124.455	0.0251915	1.43081	0.0257097	0.260599	1.93454	0	54.491	1.48864	2.51737	0.386552	0.80495	2.70135	32.4402	2.32905	0.190005	2.80492	0.618642	3.24746	131.113	2.71291	0.553094	3.80753	2.2295	2.18442	2.7094	0	1.09827	0.667894	1.40977	0.496971	0.610766	0.514021	0.0624087	0.243951	0.201238	1.43881	0.660056	1.30281	0.639671	0	0.452292	1.0749
Q9UKI2	1	1	5.3824	27792.2	Cdc42 effector protein 3	CDC42EP3	0	0	0	0	0	0	0	0	0	0	0	0	0	0.020575	0	0	0.0172702	0	0.00940885	0.361111	0.056623	0	0	0	0.485244	0.0557173	0	0.0387828	0.0322789	0.0321034	0	0.0236031	0	0.127689	0.0563125	0	0.0621742	0.00799608	0.0903951	6.40351e-05	0.0212396	0	0.0577078
P10586	4	1	19.2212	214077	Receptor-type tyrosine-protein phosphatase F	PTPRF	0.0104869	0.0368684	0	0.00270975	0.0216999	0.0307163	0	0.0377023	0	0.0434663	0	0.0102135	0.000790005	0	0	0.024418	3.09267e-05	0	0.00481661	0	0	0.00922795	4.28769e-05	0.00697908	0.339158	0.259596	0	0.00383647	0.879174	0.142645	0.189837	0.111059	0.101094	1.072	0.179163	0.196683	0.156202	0.0809512	0.0137421	0	0.160621	0	0.295554
Q9NYF8	2	2	9.4448	106236	Bcl-2-associated transcription factor 1	BCLAF1	0.0261287	0	0	0	0	0	8.02411e-05	0	0	0	0	0	0.0514554	0.0649318	2.67072	0	0.599213	0.0147825	0	0	0	0	1.312	0.15732	0	0.0235988	0	0.0447819	0	0	0	0	0	0	0	0	0	0	0.617864	0	0	0.01384	0
Q9NUA8	6	1	27.1763	140799	Zinc finger and BTB domain-containing protein 40	ZBTB40	0	0	0	0.00937411	0	0	0	0	0	0	0	0	0.0496647	0	0.428913	0	0.0250354	0.0301537	1.41974	2.79927	0	0	0	0.00153626	0.02883	0.0164297	0	0	0	0	0.0729127	0	0	0	0	0	0	0	0	0.0503721	0	0	0
O00499	1	1	5.9514	64927.6	Myc box-dependent-interacting protein 1	BIN1	0	0	0	0	0	0	0	0	0	0	0	0	0	0	0	0.0390668	0	0	0	0	0	0	0	0	0.0135062	0.0518103	0	0.0295702	0	0	0	0	0	0	0	0	0.511736	0.505708	0.668451	0.148004	0.14429	0	0.0477822
Q9BV86	2	1	9.9073	25786.3	N-terminal Xaa-Pro-Lys N-methyltransferase 1	NTMT1	0	0	0	0	0	0	0	0	0	0.0120576	0	0	0	0	0	0	0.0294533	0.244843	0.0814606	0	0	0	0	0	0.297687	0.388015	0	0.109324	0	0.0555384	0	0	0	0	0	0.0889968	0	0	0	0	0	0	0.99812
Q15858	8	1	43.9659	228483	Sodium channel protein type 9 subunit alpha	SCN9A	0.107357	0.0191942	0.0195409	0.190476	0.0375518	0.0544458	0.041558	0.0847664	0.00604653	0.120341	3.05223e-05	0.42412	0.0166747	0	0.113256	0	0.00805587	0.0339563	0.0440454	0.198289	0.287736	0.0689069	0.0246284	0.0198799	0.142719	0.595554	0.00160914	0.302555	0.277801	0.321571	0.0691543	0.26457	0.162337	0.146294	0.216649	0.102497	0.143115	0.309606	3.52391	1.21654	4.86238	0.182425	0.567523
Q9NPB3	3	1	16.3835	24766.9	Calcium-binding protein 2	CABP2	0	0	0	0.0922403	0	0	0	0.0601047	0	0	0	0	0	0.119494	0	0	0	0.0928102	2.75647	0.0116531	6.56759	0	0	0	22.294	17.6812	0	60.5114	42.437	2.48315	18.2287	7.65549	1.80595	0.431586	3.78968	1.56229	10.6146	2.07652	5.08547	1.47416	0.768046	0	20.3211
O00294	13	4	65.5894	60837.7	Tubby-related protein 1	TULP1	0.148194	0.0628956	0.00323006	0.205605	0.424967	0.747187	0.163091	0.197323	0.0824214	0.510437	0.0272511	0.283731	0.348769	1.3308	0.278027	0	0.400197	0.234967	0.646504	0.903103	0.76917	0.822983	0.23987	0.461336	1.25279	1.40356	0.00381375	1.12875	0.909972	3.928	1.24767	1.15496	1.10823	0.516588	0.390774	0.468892	1.22414	1.24161	2.08605	2.26074	0.315563	0.611855	1.24591
P13497	10	3	55.144	113587	Bone morphogenetic protein 1	BMP1	7.25727	0.845063	0.426632	0.341859	0.758925	0.499411	6.71632	1.64906	3.04816	14.4024	0.542665	0.354915	5.99922	1.62445	5.15888	1.64292	1.05289	4.26531	1.2459	0.218727	0.316702	2.62779	0.354218	3.52224	4.46896	4.85103	0	2.79626	2.18102	2.19109	3.2282	3.13276	2.8772	1.02749	4.6695	4.15667	0.73921	1.17793	1.44333	1.28461	1.04317	1.08697	2.14678
Q86UX2	6	2	29.6922	105090	Inter-alpha-trypsin inhibitor heavy chain H5	ITIH5	0.0183842	0	0.0248168	0.0547356	0.00526874	0	0	0	0	0.0979824	0	0.0210411	0.100619	0.264256	0.00363828	0.00241138	0.239709	0.525873	0.530004	0.414346	0.186599	2.07399	0.0229371	0.00111168	0.131725	0.17216	0	0.10072	0.0132534	0.000589835	0.0354918	0.0788948	0.0359811	0.726526	0.17659	0.0511851	0.3645	0.0332591	0.140002	1.08578	0.146867	0.353244	0.542535
Q9UJ04	5	2	32.2667	45468.1	Testis-specific Y-encoded-like protein 4	TSPYL4	0	26.921	0	0.0901622	0.745308	1.66744	0	0.000418385	3.51519	0	1.95373	2.34535	0	0.00120988	0.503559	0.0215945	0.525249	0.469099	0.00817416	0.302409	0.0479342	0.315485	0.0337866	0.594961	0.304125	0.397577	0	0.0203474	0.00542439	0.0717226	0	0.0184407	0.0570605	0.0169831	0.0272634	0.0330126	0.249911	0.0170752	0.0199234	1.06623	0.0154252	0.0220086	0.0244239
Q9Y4L1	25	12	123.86	111564	Hypoxia up-regulated protein 1	HYOU1	0.0876569	0.0775403	0.177698	0.601077	0.260348	0.280338	0.568704	0.284369	0.735164	0.123537	0.726263	0.101241	0.387843	0.582531	1.01142	3.73279	0.359895	0.921003	0.73512	0.519558	1.02825	0.211696	0.873388	0.274339	2.73581	2.07294	0	3.71807	2.26256	3.22414	1.9082	1.08058	1.24683	1.08078	1.44654	1.24735	1.73661	2.03946	0.777311	1.04722	0.70787	2.17848	1.91615
O14529	7	1	38.8673	162190	Homeobox protein cut-like 2	CUX2	0.525278	0	0.039097	0.0429782	0.0441641	0.0486169	1.98389	0.76381	0.443109	0.678432	0	0.0558319	0.142894	1.07406	0.350158	0	0.359344	0.993838	0.268808	0.271718	0.171984	0.143091	0.644485	0.279376	0.952689	0.257006	0	2.53603	2.57244	1.26518	9.13375	16.4359	1.90162	0.892923	6.38041	0.780552	2.54807	1.58682	0.294205	1.38383	1.28539	0.632953	0.373822
Q96JB1	8	1	40.5307	518315	Dynein heavy chain 8_ axonemal	DNAH8	0.0333813	0.569127	0.396491	0.188853	0.22549	0.489966	0.104455	0.221613	0.0792342	0.0488099	0.161621	0.370231	0.347651	0.528107	0.0776225	0.0235662	0.245786	0.0770172	0.0161448	0.0180988	0.000137801	0.188425	0.156092	1.33664	0.161667	0	0	0.134656	0	0.207947	3.39018	1.49448	1.66234	0.487667	0.199668	0.118963	0.039032	0.216327	0.0405256	0	0	3.63317	0.0405755
Q9Y6Q2	2	1	11.1415	84339.1	Stonin-1	STON1	0.000526599	0	0	0	0	0	0	0	0	0	0	0	0	0.000502302	0	0	0	0	0	0	0	0	0	0	0	0.0148134	0	0	0	0	0	0	0	0	0	0	0	0	0	0	0	0	0
A8MWY0	11	3	60.0831	117207	UPF0577 protein KIAA1324-like	KIAA1324L	0.014553	0	0.0563905	0.0912412	0	0	0.42879	0	0.0828327	0.551494	0.00997366	0.648779	0.319896	1.03316	1.48996	2.63336	0.124453	0.34521	2.22504	4.25887	2.71068	0.195887	0.8201	1.68266	4.04236	2.17954	0	3.21515	0.791482	0.340599	1.54353	1.85286	1.76028	2.36964	0.824222	0.76392	3.2296	1.24904	0.265178	2.14682	2.28538	0.588083	1.78857
P01889	16	1	99.6622	40802.3	HLA class I histocompatibility antigen_ B-7 alpha chain	HLA-B	0	0	0	0	0	0.178707	0.0843658	0.0356785	6.20375	9.51943	1.55161	0.125927	7.29901	0.0478409	3.85054	0	4.45563	3.82705	0	0.015677	0.0292685	2.09097	0.647581	1.6285	8.48931	7.76	0	5.59242	3.36926	9.51072	1.30692	1.26398	0.97584	1.37734	0.53693	0.408775	1.23072	0.165261	0.244676	0.157823	0.029595	2.6105	1.31698
P82970	4	2	19.3622	31524.6	High mobility group nucleosome-binding domain-containing protein 5	HMGN5	0.0405512	0	0.0116868	0.0283665	0.00046973	0	0.429829	0.0277987	0.572517	0.00477556	0	0.00573641	4.22337	3.94302	0.0190018	0.000566736	0.0155769	4.54163	0.0410671	0.0852642	0	0.00664387	0.00117636	2.66347e-05	6.56164	5.17475	0	3.06838	0.00610635	2.76115	2.78375	1.42177	1.80961	0.0270891	0.132886	0.037963	0	0	0	0.249959	0	0.00710168	1.06544
Q8TES7	4	1	21.0143	125846	Fas-binding factor 1	FBF1	0	0	0	0	0	0	0	0	0	0	0	0	0	0	0	0	0	0	0	0	0	0	0	0	1.50878	2.04524	0	0.269974	1.15379	0.460307	1.12215	1.75405	3.09691	0.0120024	3.51101	3.95885	0.0840996	1.52242	0.855986	0.985339	3.60889	0.369396	1.15746
Q9P203	3	1	18.1284	127509	BTB/POZ domain-containing protein 7	BTBD7	0.168638	0	0	15.1517	0	0	0	0	0	1.15058	0	0	0.407174	0.291658	5.89247	0.0942318	1.6027	0.631896	0.0162148	1.18798	0	4.73749	0	0.0204558	0.965306	0.567205	0	0.854059	0.40004	0.535602	0.355984	0.0980194	0.000999894	0.669039	0.349924	0.202211	9.38632	3.81222	3.40677	0.34326	0.138595	0	1.00309
P29317	5	1	22.3286	109749	Ephrin type-A receptor 2	EPHA2	0.0110454	0	0.546884	0	0	0	0.0260127	0.047999	0.245963	0.0290223	0.132693	0.122726	0.00104583	0.000725762	0.000220834	0.0177726	0.00670856	0.000164917	0	7.74915e-05	0.000253765	0	0	0.00909647	0	0.0203379	0	0.0500776	0.459256	0.365312	0.0229484	0.0167942	0.00122525	0.0011708	9.2063e-05	0.0163107	0.0132434	0.0892031	0.0298864	0.00878928	0.00127338	0	0
Q8IYB7	8	4	39.6435	100306	DIS3-like exonuclease 2	DIS3L2	0.100368	0	0.0391447	0.272462	3.87668	0.0298578	1.07845	0.0409428	3.35684	0.0325217	0.377463	1.93244	0.461491	1.22918	0.0551554	0.170326	3.33808	0.233293	2.52475	1.82572	0.988665	0.725435	0.123048	0.0411313	3.74615	3.15994	0.0125868	3.51213	1.89076	2.22848	0.288957	0.542168	0.224259	0.912571	0.523124	0.393061	2.00773	0.607322	0.330396	0.495449	0.226967	0.1414	1.70129
Q96EY1	2	1	10.5026	53116.1	DnaJ homolog subfamily A member 3_ mitochondrial	DNAJA3	0	0	0	0	0	0	0	0	0	0	0	0	0	0	0.0149122	0	0.00292708	0	0.000785821	0	0	0.000508465	0.00141894	0	0	0.000254659	0	0	0.00688994	0	0.00682459	0	0	0.0446538	0.00283627	0.000970344	0.0042694	0.0262131	0.059951	0.0916115	0.356916	0	0.0635394
Q9UQD0	38	12	198.063	227505	Sodium channel protein type 8 subunit alpha	SCN8A	8.807	2.77127	0.672694	1.25734	2.91452	2.76615	8.59308	4.48745	0.626589	8.82659	0.460029	1.74012	6.49209	9.09424	0.554452	0.663611	2.35488	9.81255	3.78156	7.25713	7.1939	3.48938	8.08398	4.22786	4.62553	5.12931	0.0156315	6.08051	2.17792	5.23435	18.3303	7.21118	8.42851	10.9224	8.802	8.97763	12.1952	10.151	6.17157	9.68398	11.8204	6.59461	4.16726
Q8TD23	3	1	15.1975	68523	Zinc finger protein 675	ZNF675	0.789757	0.0648295	0.00687963	0.951865	0.436396	0.33898	0.0374326	1.13362	0.0682577	0.25885	0.0708163	0.0384615	2.61259	3.70729	0.951984	1.81749	0.807733	0.369974	1.56947	0.27318	0.426943	0.473484	4.34194	4.41136	2.42638	2.26287	0	5.28582	20.6517	47.0068	0.212718	0.110253	0.101491	0.0235827	0.0164349	0.0300053	0.0804094	0.00170275	0.040098	0.000420221	0.005831	0.781004	1.76085
P78363	8	1	42.0157	258396	Retinal-specific ATP-binding cassette transporter	ABCA4	0.25264	0	0.0260636	0.0614112	0	0	0	0	0	0	2.47584	0	0.145956	3.84185	0.402772	0.349613	0.685369	0.875498	15.5163	3.6986	4.41285	1.17196	0.860065	0.44159	30.3576	24.3144	0.0277285	53.0816	22.3126	4.17621	3.13411	1.38733	0.478465	206.735	81.4567	82.7853	118.221	65.313	1.95958	245.275	167.326	0.79329	36.4892
Q8IYA2	16	2	93.532	144195	Putative coiled-coil domain-containing protein 144C	CCDC144CP	0.0518735	0.0191651	0.113569	0.132659	0.00078737	0.0740612	0.0399681	0.141494	0.0870975	0.078488	0.0167595	0.0115497	0.178066	0.671399	0.073459	0.100622	0.418698	0.106775	0.861537	0.196704	0.137088	0.182898	0.296868	0.584578	4.36859	3.58748	0.00415469	0.277166	1.64372	2.62718	0.223772	0.237502	0.188763	0.20914	0.241392	0.272902	0.313324	0.780296	0.301978	1.06719	0.495275	0.221872	3.74399
O43422	9	1	42.3632	88844.7	52 kDa repressor of the inhibitor of the protein kinase	PRKRIR	0	0	0	0	0	0	0	0	0	0	0	0	0	0	0	0	0	0	0	0	0	0	0	0	0	0	0	0.0246714	0	0.011165	0	0	0	0	0	0	0	0	0	0	0	0	0
P46019	4	1	20.9955	139492	Phosphorylase b kinase regulatory subunit alpha_ liver isoform	PHKA2	0	0	0	0	0	0	0	0	0.047048	0	0	0	0	0	0	0	0	0	0	0	0	0	0.0737947	0	0	0	0	0	0	0	0	0.107791	0.0420951	0	0	0	0	0	0	0	0	0	0
P35968	6	1	29.1124	153409	Vascular endothelial growth factor receptor 2	KDR	0	0	0	0	0	0	0	0	4.81125	0	0	0	0.177316	0.401937	0.951208	0	1.56125	0.554488	2.25438	0.354631	0.0712558	1.40311	2.79906	0.112271	0.810171	0.355844	0	0.997225	0.25879	0.254758	0.212791	0.187321	0.0900037	0.0879428	0.264531	0.177102	0.131474	0.0325779	0	0.598338	0	0.0580083	0.33439
P31751	3	1	23.7272	56168.1	RAC-beta serine/threonine-protein kinase	AKT2	0.494222	0.0747582	0.344399	1.3366	0.354639	0.102474	0	0.684649	0	0	0.280489	0.194117	0.270143	1.34922	0.697866	1.31817	0.17929	0.313769	3.42888	9.02553	6.38978	1.94115	0.452479	0.841074	1.1181	1.75715	0	0.412989	0.226052	0.142588	1.46854	1.82893	1.59082	0.0256701	0.0327501	0.0706559	0.725768	0.404758	0.212061	0.0573739	0.100036	0.0421704	0.347093
P00390	5	2	26.4662	56827.4	Glutathione reductase_ mitochondrial	GSR	1.27448	0	5.76736	0.31298	8.69764	0.179767	0.0742246	0.877834	0.0931765	0.0229448	0.100783	3.74279	0.128944	0.375002	0.802324	0	0.7282	0.446973	0.314758	0.501947	0.238367	0.25191	0.167438	0.698837	0.374034	0.543634	0	0.100412	0.0218851	0.725702	0.495065	0.208883	0.214902	0.621271	0.492909	0.334835	1.94585	0.502813	0.551903	1.29419	0.158749	0.488817	0.951538
P35612	14	1	69.5068	81310.6	Beta-adducin	ADD2	0	0	0	0	0	0	0	0	0	0	0	0	0	0	0	0	0	0	0	0	0	0	0	0	0.535472	0.485545	0	0.0408707	0	0	0	0	0	0	0.0138129	0	0	0.0316487	0	0	0	0	0.133039
P50225	1	1	4.887	34279.5	Sulfotransferase 1A1	SULT1A1	0	0	0.11763	0.171018	0.267677	0	0	0	0	0	0	0.590475	0.050418	0.0671607	0	0	0.023481	0.707475	0.00827629	0.0224804	2.90022	0	0	0.359465	0.132697	0.241523	0	0.0871313	0	0.144316	0.179131	0.167775	0	0.117253	0.121727	0.0421662	0.201052	0.225688	1.8746	0.598428	0.135195	0.0954909	0.0231959
P17858	3	1	14.5074	85817	6-phosphofructokinase_ liver type	PFKL	0	0	0.286866	0.0241516	0	0.189243	0.00657012	0.208493	0.695885	0	0.134611	1.96204	2.1713e-06	0	0.011491	0.0300823	0.0130081	0.0394667	0.00353536	1.37004e-06	0.00118339	0.000652253	0	0.0773523	0.015918	0.59417	0.0143527	0.0340468	2.63261	3.57064	0.0105289	0.0467276	0.139408	0.00063229	0.010226	0.0032171	0	0	0.00153758	0.011455	0.025175	0	0.000643207
Q9ULT0	1	1	5.9381	97040.5	Tetratricopeptide repeat protein 7A	TTC7A	0	0.00224723	0.0210247	0.00142152	0	0	0.00335974	0.000201259	0.0129762	0.163112	0	0.0136524	0.0731293	0.151775	0.0374026	0.0379074	0.0047683	0.00844671	0.0308173	0.277274	0.130878	0.0116172	0.0298421	0.0968329	0.170997	0.323136	0.0259149	0.0184881	0	0.0187057	0.131918	0.000448075	0.0336561	0.161231	0.0374247	0.0402137	0.126089	0.000795623	0.0657284	0.818795	0.237942	0.154198	0.304282
P30050	14	5	112.955	17989.7	60S ribosomal protein L12	RPL12	0.126257	0.597162	0	0.882252	2.56714	0.100237	0.0404595	0.13313	0.0368796	0.0146158	1.34148	0.17862	0.186707	0.212285	0.194324	0.160825	0.181089	1.44223	1.55343	0.342637	0.513396	0.88028	0.233561	0.0395264	0.269129	0.19403	0.00372055	0.361337	0.217032	0.224509	0.335877	0.502173	0.393457	0.399603	0.243946	0.306318	9.41206	4.3366	3.89025	0.322573	0.442503	0.988561	0.699312
Q9UKY4	4	1	25.6162	84727.3	Protein O-mannosyl-transferase 2	POMT2	0.0989837	0	0.292364	0.179802	0	0	0.385014	0.0696026	0.0368594	0	0	0	0.0631642	1.91612	1.35938	0.00881114	0	0.464719	3.00582	4.80727	2.09581	0.815262	0	0.507705	81.8808	69.3247	0	59.276	35.7669	41.2707	8.01959	6.65461	5.64066	10.6069	9.06109	7.97674	9.58229	5.37772	6.22051	8.41595	8.75252	8.46939	41.4328
Q12852	10	3	55.1765	94188.7	Mitogen-activated protein kinase kinase kinase 12	MAP3K12	0.015992	0.0185662	0.121018	1.00104	0.0149555	0.0256162	0	0.017913	0.00447774	0.0923451	0	0.0313143	0.0110776	0.0323074	0.00766572	3.13434	0.0302418	0.0178244	0.00288008	0.0449623	0.0885409	0.00188291	9.91355e-05	0.00175087	0.502229	0.222866	0.0113513	1.81409	1.12853	1.64262	0.116962	0.0908321	0.0122972	0.233564	0.090506	0.0659729	0.142884	0.0517113	0.0320557	0.474762	0.312078	1.43064	0.343262
P42694	5	1	24.8264	220738	Probable helicase with zinc finger domain	HELZ	0.00439976	0	0	0	0	0	0	0	0.0600362	0	0	0	0	0.00312304	0	0.0202802	0.0204262	0	0.0277173	0	0.0117672	0	0.044534	0	6.4154	5.49363	0	0.132363	3.31791	1.62243	0.558924	0.250112	0.303447	0.19029	0.217608	0.180881	2.48954	1.87873	2.20964	0.0333444	0.0922266	0	10.8597
Q8N6I1	4	1	18.9794	25304.5	EP300-interacting inhibitor of differentiation 2	EID2	0	0	0	0	0	0	0.0958579	0.0933523	0	0	0	0	0	0	0	0	0.236331	0.0153635	0.0752364	1.57004	0.105419	0	2.029	0	1.11651	1.12616	0	0.714924	0.173703	0.221525	0.394145	0.753374	0.183341	1.00564	1.19861	0.867862	1.20827	0.0525753	0	0.150746	0.390828	0.865843	0.767291
Q8IZH2	30	7	151.712	195647	5'-3' exoribonuclease 1	XRN1	0.357383	0.337949	0.212234	1.08298	0.455037	0.684095	2.94141	21.2098	0.453642	0.164782	0.386491	1.59104	0.641533	2.19935	0.881569	0.130179	0.979412	1.94004	1.88278	3.28225	1.5177	0.188392	0.345939	18.2009	5.12114	2.65615	9.65763e-06	1.92468	31.4743	2.97404	2.09241	1.76542	1.29215	2.93454	1.98674	2.36934	3.32015	2.13765	3.29557	1.16381	1.78679	1.93144	1.56045
Q86VQ0	6	2	29.2756	80725.4	Lebercilin	LCA5	0	0.430435	0.0319903	0.0171647	0.00112565	0	0.00646684	0	0.0290884	0	0.0411551	0.116258	0.018134	0.0956006	0	0.00873852	0.0328631	0.0257857	0.23021	0.799625	0.36571	0.0285282	0	2.37326	0.275457	0.322358	0	0.918891	0.362215	0.327747	0.0163746	0	0	9.67491e-05	0.0130607	0.0143477	0.0159572	0.151298	0.144432	0.0766292	0.0160712	0.157636	0.475476
Q9Y618	22	2	98.2315	275546	Nuclear receptor corepressor 2	NCOR2	0	0	0	0	0	0	0	0	0	0	0.0275507	0.0300756	0	0	0	0	0.0432922	0	0.0210649	0	0	0	0.05035	0	0	0	0	0	0	0	0.0609649	0.0136132	0	0.013329	0.0351033	0	0	0	0	0.013649	0	0	0
Q8TF76	5	2	30.4459	89693.2	Serine/threonine-protein kinase haspin	GSG2	0	0	0	0.00112301	0.307977	0	0	0.00437739	0	0	0	1.35666	0.0245111	0.00903618	0.178937	0	0.0936265	0.064073	0.0440454	0.262704	0.0376272	0.122911	4.03558e-05	0.706918	1.62718	1.33257	0	1.08616	0.451972	1.17625	0.0999093	0.011227	0.0013384	1.18847e-05	0.0446023	0.092132	0.293277	0.179153	0.422028	1.92229	0.555247	0.111332	1.13644
Q8N573	10	2	48.9945	98540.6	Oxidation resistance protein 1	OXR1	0	0	0	0.0780182	0.0825423	0	0.000832723	0	0.00224777	0.0609598	0	0	0.011792	0	0	0	0.515062	0.0112508	0	0.0507426	0.0123135	0.0148357	0	0.0667564	0	0.0345865	0	0	0	0	0.0468836	0	1.05141e-06	0	0	0	0.027925	0.063412	0	0.173496	0.0162011	0.0303483	0
Q9NQS1	6	2	34.5614	38734.3	Cell death regulator Aven	AVEN	1.28751	2.87316	2.83651	0.619895	0.62251	4.28371	0.496585	0.185962	0.321395	0.841244	0.734388	0.415797	0.873382	1.0148	1.92567	0	1.09341	0.749613	0.438644	0.927605	0.350257	14.2854	0.491484	1.35501	0.862578	0.796507	0	0.887487	0.734076	0.463083	12.1995	9.00799	10.658	2.55557	1.84264	2.22083	0.746852	0.522973	0.69274	0.336214	1.00032	1.52159	0.694397
Q01432	23	9	115.49	89325.7	AMP deaminase 3	AMPD3	2.32842	0.218752	1.27603	0.519806	0.699237	0.0771876	10.5513	0.398246	3.34076	1.22299	0.250182	0.818704	7.45834	1.63903	1.7757	0.028278	7.63172	7.33708	0.808464	3.97025	3.5034	1.82728	0.634573	3.83375	6.38968	5.97359	0.0240626	5.49636	2.03145	3.33045	7.97909	3.66644	3.63208	11.1559	5.9474	5.98809	4.82411	8.38826	6.34375	3.72317	2.85425	5.86212	5.36194
Q7Z794	11	2	57.2879	62186.6	Keratin_ type II cytoskeletal 1b	KRT77	0.00335359	0.0218488	0.0141766	0.915073	0.00880918	0.00454613	0	3.7494	0.00674519	0.000902678	0.00287266	0.0308627	0.0611068	1.74189	0.0248761	0.425601	0.0227997	0.0273492	0.168567	0.0525123	1.77981	0.0121362	0.0109685	0.00757807	0.0346215	0.0153572	0	0.0383062	0.0216127	0.012617	0.0170219	0.0125848	0.00750948	0.0451761	0.00894573	0.00777023	0.0625609	0.0191972	0.0471023	0.0438394	0.0461803	0.0220542	0.056117
Q4G0J3	12	6	63.3228	67183.9	La-related protein 7	LARP7	0.0480875	0.0537448	0	0.0131791	0.00982323	0.000888212	0.0633202	0.0301034	0.0236455	0.0418592	0.00661867	0.0349857	0.0204702	0.00884924	0.000902752	4.0049	0.0122524	0.00359008	0.00409188	0.0224772	0.00392695	0.0126138	0.00413893	0.0108085	0.130946	11.2848	0.130995	0.27289	6.57423	0.312194	0.302774	0.493102	1.49117	0.0163487	1.40412	1.54561	6.00951	12.9818	10.9082	0.945039	8.77026	12.057	0.218233
Q9P289	4	1	22.7972	46814	Serine/threonine-protein kinase MST4	MST4	0.393666	0.0992303	0.0216638	0.0929375	0.0313974	0.0644088	0.083656	4.44408	0.519025	0.547856	0.0963899	0.0620386	2.43739	3.65329	1.32994	2.26572	4.84259	7.84814	1.1317	5.89596	0.241722	9.83747	0.0988333	0.748031	0.533462	0.613817	0	1.13029	0.205276	0.876809	0.228578	0.345198	0.133907	3.21829	0.808335	0.255926	0.313924	0.377029	0.351589	1.16165	2.88076	0.0235507	0.615375
O00193	1	1	7.0069	20389.6	Small acidic protein	SMAP	0.284323	0	0	0	0	0	0	0	0	0	0	0	0.847444	3.38608	0	0	0	0	0	0	0	0	0.0351065	0	0	0.0963038	0	0	0.16039	0	0	0	0	0	0	0	0	0	0	0	0	0	0
O96013	1	1	5.1109	64357.3	Serine/threonine-protein kinase PAK 4	PAK4	0	0	0.0325452	0	0	0	0	0	0	0	0	0	0	0	0	0.224171	1.85157	0	0.235208	1.00784	0.00516537	0	0	0.935772	0	0	0	0	0	0	0	0	0	0	0	0	0.0032044	0.00584487	0.00905091	0.0314482	0.0142516	0	0.0127772
P08670	41	17	287.689	53708.8	Vimentin	VIM	1.43685	0.700095	52.2402	4.57808	1.69544	0.84534	2.25182	38.9968	2.69866	1.77774	1.38622	1.90637	5.54253	58.7187	5.54234	6.65583	2.8993	3.80482	19.6021	28.1595	6.30267	6.28217	2.63092	4.21906	4.22918	4.16531	0.513097	6.33984	3.85349	6.31883	4.39871	4.47514	4.13979	6.29303	4.64254	3.38594	12.3734	9.72968	8.94306	5.85624	1.69241	4.13269	3.81358
P20674	8	2	46.0884	16933.3	Cytochrome c oxidase subunit 5A_ mitochondrial	COX5A	0.379047	0	0.0239219	0.109996	0.218235	0.118701	0.0402036	0.0357942	0.03192	0.0804214	0.19	0.0137208	0.53311	0.503316	0.461999	0	0.247825	0.673597	0.815231	4.32709	3.00943	1.97114	7.5692	0.517361	0.0394589	0.106585	0	0.0474466	0.61522	0.199977	0.136558	0.190561	0.312728	0.268831	0.0624657	0.451525	4.78192	2.74581	2.11576	4.46823	4.52127	0.0392962	0.175329
O95478	2	1	11.731	30236.6	Ribosome biogenesis protein NSA2 homolog	NSA2	0.844923	0.429495	0.235714	0.193128	0.29103	0.15193	0.396208	0.294574	0.550726	1.36576	0.270981	3.86419	1.42444	1.44605	7.03956	6.98161e-05	0.932778	1.1107	0.562404	0.889686	3.78657	0.739284	1.26382	0.0242219	0.425103	0.169559	0	0.165559	0.244163	2.2933	4.86269	0.74963	1.27175	0.970061	0.763682	0.927032	0.929587	0.0681631	0.237665	2.60387	0.353881	0.340125	0.632463
P13378	1	1	4.2162	32195.8	Homeobox protein Hox-D8	HOXD8	0	0	0	0	0	0	0	0	0	0	0	0	0	0	0	0	0	0	0	0	0	0	0	0	1.00733	1.01929	0	0.368674	0.308717	0.173743	0	0	0	0	0	0	0.0947476	0.00617706	0.0347846	0	0.0123658	0	1.1277
P43403	1	1	5.3146	70841.9	Tyrosine-protein kinase ZAP-70	ZAP70	0	0	0	0.0325479	0	0	0.0995246	0	0	0.0389078	0	0.0360601	0	0	0	0.0140578	0	0.0116244	0	0	0	0	0	0	0	0.0596085	0	0.00739574	0	0.0163609	0	0.085052	0.0870177	0	0.0757013	0.124392	0.0691126	0.105057	0.0760538	0	0.33247	0.0252177	0.0731524
Q14667	20	6	107.277	256267	UPF0378 protein KIAA0100	KIAA0100	2.17615	0.0526945	0.554358	2.30401	2.20127	1.10448	3.12789	2.66527	0.830916	2.15293	0.93933	1.30126	8.99445	1.36977	7.21328	0.698786	1.81732	5.30837	1.47912	5.30461	4.69293	3.55244	1.87215	3.92391	6.27668	7.51809	0	7.85679	0.761082	7.3806	3.43452	3.42764	3.15793	3.26832	5.8674	5.34987	3.68191	6.18002	8.6737	3.63119	1.69653	2.02996	5.32865
Q8IUD6	3	1	14.441	48857.9	E3 ubiquitin-protein ligase RNF135	RNF135	0	0	0	0	0	0	0	0	0	0	0	0	0	0	0	0	0	0	0	0	0	0	0	0	0	0	0	0	0	0	0	0	0	0	0	0	0	0	0	0	0	0.0388799	0
Q8WWX9	1	1	5.0626	16138.7	Selenoprotein M	SELM	0	0	0	0	0	0	0	0	0	0	0	0	0	0	0	0	0	0	0	0	0	0	0	0	0.533258	0.908154	0	0.543133	0.529657	0.159076	0.333313	2.04792	1.47742	0.318551	6.91605	6.78939	0.226844	1.09288	0.789966	0.259809	1.34478	0.170407	1.13634
Q9UNF1	6	4	27.9852	65125.4	Melanoma-associated antigen D2	MAGED2	6.66389	0.00204973	0.0996982	0.00277094	0.100067	0.35548	1.22209	0.0350031	0.00243267	0.00330862	0.00670739	0.247095	1.74733	0.10286	1.80444	0.00852569	0.176103	1.44164	48.955	0.513743	0.442495	0.697968	0.0111779	0.800419	0.0389713	0.0853404	0	0.0101534	0.0194518	0.0283513	0.0195736	0.00118211	0.0396284	0.0380225	0	0.0269675	0.00540746	0.0127408	0.00158909	0.00248015	0.0215741	0.0759329	0.0224606
Q13112	3	2	15.8492	61948.8	Chromatin assembly factor 1 subunit B	CHAF1B	0.249595	0.0318302	0.978472	1.77983	0.5283	0.682314	0.233268	0.354449	1.93081	0.778984	0.0469099	4.06701	1.01005	0.135259	1.2051	2.75508	0.827517	1.08978	1.22064	0.469479	1.31367	0.795387	0.356139	1.16833	2.31995	2.8875	0	1.60465	1.29714	1.47852	0.35533	0.344617	0.334241	0.512765	0.221111	0.275767	0.544015	0.229558	0.430095	2.28178	0.972945	1.2313	1.36169
Q17RA5	2	1	11.9838	9084.53	Putative uncharacterized protein C21orf49	C21orf49	0.0984197	0	0	0	0.0484504	0	3.60839	0.00920037	0	0	0	0	0	0.532421	0.0488791	0	0.0275136	0	0.173803	0.110989	0	0.0644425	1.33614	0	6.78004	8.60075	0	18.0931	13.4488	31.417	0.20444	0.0237691	0.0503711	0.118029	0.101142	0.357388	0.0753708	0.0928128	0.0553292	0.2928	0.0729807	39.4338	8.96627
Q7Z340	5	1	23.2196	79796.1	Zinc finger protein 551	ZNF551	0	0	0	0	0	0	0	0	0	0	0	0	0	0	0	0.00166947	0.0128325	0	0	0	0	0.0044917	0	0	0.465467	0.579315	0	0.0538485	0.207149	0	0	0	0	0	0.0698975	0.0718724	0.0389292	0.0827253	0.103719	0.122576	0.0382796	0.132188	0.0534107
P24928	4	1	18.8354	218545	DNA-directed RNA polymerase II subunit RPB1	POLR2A	53.2367	2.36436	0	0.412847	1.6222	20.8413	6.27951	17.2387	1.56073	4.07537	1.71918	41.7262	5.03312	21.3648	3.26474	0.699645	14.38	69.3485	9.94821	8.36629	9.83065	88.7404	56.777	67.0066	9.43027	8.93216	0	8.55431	9.29742	5.17341	7.7621	6.25381	6.65066	1.60414	2.59057	3.55124	3.20449	11.0198	2.4698	13.7374	4.88524	5.65181	9.8769
P98088	3	1	14.7779	543432	Mucin-5AC (Fragments)	MUC5AC	0.0997085	0	0.103056	0.0723411	0.0656907	0	0.318917	0.381687	0.0126317	0.207889	0.0476391	0.10375	0.162219	0.0348142	3.01466	0.00919225	1.09091	0.0228117	0.0188659	0.0727371	0.0797708	0.244935	0.120894	0.0357817	0.213914	0.137155	0.011413	0.321224	0.736887	0.224955	0.598235	0.939927	0.87292	0.224313	0.917242	1.28182	0.499774	0.524979	0.149351	0.383269	0.103425	0.270624	0.171261
P22607	4	1	16.0908	88679.2	Fibroblast growth factor receptor 3	FGFR3	0	0	0	0	0.014498	0	0	0	0	0	0	0	0	0	0	0	0	0	0	0	0	0	0	0	0.0702464	0.135912	2.03691e-05	0.108848	0.191422	0.0520659	0.116039	0.283188	0.308122	0	2.36003	1.56658	0	0.370112	0.472652	0.455183	0.48928	0.149007	0.0549366
P07900	73	1	458.612	85059.1	Heat shock protein HSP 90-alpha	HSP90AA1	0.853746	0.315678	2.23145	0.743445	1.92939	0.738776	2.32202	1.59727	2.84083	0.647439	5.35387	0.68626	1.02114	1.14725	0.869635	2.14052	1.92648	0.625523	1.88464	1.99722	1.56886	1.58716	1.19456	1.12529	0.87731	0.716174	0.00296687	0.878731	0.785454	1.00675	1.82772	1.16262	1.44522	1.53972	1.38932	1.16114	2.29441	2.47842	0.596908	7.67955	5.55892	0.965083	1.13601
P52756	3	1	17.3958	92667.2	RNA-binding protein 5	RBM5	0	0.100654	0	0.223427	0.13118	0.0552971	0	0	2.12554	0.839774	0.229893	0.0931528	0.130903	0.0454342	0.00955766	0	0.000273943	4.34713	4.24166	4.88938	6.26543	0.534208	4.17462	0.108237	0.0382103	0.0362745	0	0.00996434	0	0.000582994	0	0.0174856	0.00404404	0	0.0012655	0.0314376	0.0103661	0.021273	0.0506901	0	0	0.000183161	0.0509638
P28070	5	1	34.8279	29261.4	Proteasome subunit beta type-4	PSMB4	0.0129292	0	0	0.0571983	0	0	0	0	0	0	0	0	0	0.959547	0	0	0	0	0	0.092372	0	0	0.161143	0	0.045298	0.116243	0	0.139181	0.0394658	0	0	0	0	0	0.10363	0.0248375	1.10562	0.507436	0.431556	0.255842	0.0473413	0	0.0219309
P53396	15	5	79.427	121752	ATP-citrate synthase	ACLY	0.883467	0.0250624	0	0.12051	0	0.0404802	0.00902745	0.0416861	0.0209134	0.0258517	0	0.0445284	0.633805	1.6993	0.0821235	0.571886	0.0879568	0.0336624	0.296181	0.377835	0.414709	0.0399624	0.778362	0.20645	0.176522	0.446698	0	0.302532	0.0991244	0.125104	0.141828	0.191682	0.198505	0.404118	0.146258	0.145297	4.36034	2.34009	0.264713	3.28234	2.32492	0.0144284	0.696975
P41252	6	2	28.8739	145810	Isoleucine--tRNA ligase_ cytoplasmic	IARS	0	0	0	0	0	0	0	0.0659213	0	0	0	0	0	2.72413	0	0.0452847	0.027243	0.00759608	0.104801	0.0163404	0.315919	0	0	0	0.128351	0.234324	0	0.130538	0.119913	0.00725519	0.0458769	0.0147998	0.0204933	0.46616	0.00882495	0.0377857	0.46678	0.00846679	0.00491733	0.0274299	0.198858	0.0345522	0.180179
P49411	82	32	470.137	49883.8	Elongation factor Tu_ mitochondrial	TUFM	4.46422	16.6635	8.74899	8.13661	11.2474	5.20667	10.9112	14.0111	6.07796	5.73197	8.03353	10.2224	10.632	5.84083	5.1922	6.35048	10.5192	7.84499	3.24985	4.02976	3.50083	14.996	6.03063	3.72224	9.57682	10.3002	0.011591	8.97448	6.17618	4.14521	1.85293	1.85927	1.77119	6.15197	2.13745	2.54199	3.0893	2.20998	2.03575	2.89261	4.16021	1.88732	6.18433
P26006	1	1	3.905	117810	Integrin alpha-3	ITGA3	16.5266	0.383787	3.45419	15.1852	2.39186	33.6811	21.6942	21.8216	0.842928	4.95243	8.16422	3.24112	3.70865	8.56121	3.04669	0.00408137	2.74884	6.61597	4.45801	10.7224	10.0732	14.296	2.16752	35.5253	5.67679	6.17249	0.038158	6.22513	8.42418	7.48617	8.61529	6.10697	5.11261	10.6221	7.963	6.73266	29.3821	31.5055	3.63644	11.3209	5.49661	4.19193	3.36872
Q15418	1	1	5.3408	83122.3	Ribosomal protein S6 kinase alpha-1	RPS6KA1	1.44819	0	0	0	0	0	0	0	0	0.093724	0	0	0.0106201	2.62277	0	0.0342882	0.0140449	3.11568e-05	0.0483092	0.0682559	8.33343	0	0	0	0.0545706	0.0674887	0	0.0313299	0.0418467	0.0685747	0.000944955	0.0173858	0.0162666	0.884678	0.0138598	0	2.33718	1.59359	0.935764	2.1183	2.21276	0	0.0186254
P13611	9	2	61.2193	374816	Versican core protein	VCAN	0	0.106544	0.020481	0.277748	0.0367886	0.0747654	0	0	0.0194016	0.016125	0.080571	0.0724898	0.503194	0.0155889	0.00025802	0.605545	0.0435969	0.0200493	0.127638	0.241681	0.0661885	0.0333455	0.000479257	0.0178235	0.343748	0.358935	0	0.545486	0.13446	0.0795638	0.0190936	0.0196615	0.0247978	1.22337	0.38943	0.269858	0.765676	0.398777	0.0288777	0.651286	0.555854	0.306963	0.931036
Q08170	5	1	25.6371	56792.5	Serine/arginine-rich splicing factor 4	SRSF4	1.50701	6.59642	0.473352	1.48446	2.09264	0.739657	1.04055	1.77467	0.393145	3.04016	0.659775	0.510204	3.22591	3.83504	0.0736607	0.0854969	1.32414	0.391165	2.74411	0.17661	0.902787	12.9659	0.446288	0.81031	1.43301	0.797061	0	1.7235	1.44362	0.854894	0.502233	0.595777	1.05849	0.910073	0.953781	0.903775	3.01831	1.77528	0.498226	2.57171	4.46655	0.621512	0.78253
Q8N393	2	1	12.185	92381.5	Zinc finger protein 786	ZNF786	0.0517082	0	0	0.0352572	0	0	0	0	0	0	0	0.00105657	0	0	1.16695	0	0	0.029642	0	0.0267575	0	0	0	0	0	0	0	0	0	0	0	0	0	0	0	0	0	0	0.179658	0.103559	0	0	0
P01042	8	1	48.0228	73041	Kininogen-1	KNG1	0.109594	0	0	0.0246322	0.839877	0	0	0	0.0190287	1.72318	0	0.0676237	0.160916	0.167396	0.0950186	0	0.430819	0.200616	1.13625	0.715139	2.26683	0.341076	0.0376966	0.438307	0.0571701	0.117642	0	1.14382	0.0273439	0.713079	0.755304	0.252579	0.322416	0.225107	0.343693	0.353479	0.672569	1.10881	0.433268	1.42539	0.0292005	0	0.0541926
Q8N3C0	4	1	18.3152	253058	Activating signal cointegrator 1 complex subunit 3	ASCC3	0	0	0	0	0	0	0	0	0	0	0	0	0.00153905	0	0	0	0	0	0	0	0	0	0	0	0	0	0.00299022	0	0	0	0.313819	0.139763	0.643226	0.223989	0.544552	0.399575	0.0683645	0.06731	0	0.196944	0.381931	0	0
Q92569-3	1	1	5.3762	43749.9	Isoform 3 of Phosphatidylinositol 3-kinase regulatory subunit gamma	PIK3R3	0	0.140146	0	0.00196895	0.0928532	0	0.00689614	0.027101	0.0145484	0.19188	0	0.0883441	0.672113	0.282669	0.356395	0.656763	0.12154	0.139761	1.03233	0.132435	0.670873	0.459893	0	0.117956	0.124528	0.207417	0	0.192223	0.219614	0.344793	0.800947	0.670216	0.821846	0.965663	0.784288	0.665483	0.51733	1.08062	1.21922	0.162688	0.347748	0	0.811767
Q9Y2X3	12	4	62.7558	60091.5	Nucleolar protein 58	NOP58	0.973102	0.30684	0	0.0153017	0.0144286	0.102147	0.395631	0.0677093	0	0.520264	0	0	0.500823	0.677794	0.0402254	0.00786722	0.133858	0.24606	0.964988	1.22406	1.36212	2.24832	0	2.24738	0.10045	0.0920387	0	0.0323983	0.00825996	0.0552371	0.0283525	0.231416	0.288649	0.0757688	0.0453182	0.0724526	0.2502	0.25536	0.0887235	0.195076	0.0979938	0.293652	0.291803
Q9H0C2	16	2	107.263	35307.1	ADP/ATP translocase 4	SLC25A31	2.37067	6.27119	0.391321	0.462373	1.12483	3.88255	1.92558	1.77136	0.621265	1.12011	5.4102	5.26662	1.60025	1.37869	1.77119	2.22347	1.50168	0.902223	1.35937	0.873747	0.618495	1.77346	1.00673	1.19698	1.73581	2.11491	0	1.06784	1.52984	1.43708	0.675146	1.3313	1.41761	0.686532	0.675457	1.00973	1.93542	1.73584	1.07301	1.33216	1.19791	0.376995	0.81347
P17483	1	1	4.9523	28003.6	Homeobox protein Hox-B4	HOXB4	0	0	0	0	0	0	0	0	0	0	0	0	0	0	0	0	0	0	0	0	0	0	0	0	0.31672	0.575618	0	0	0.565142	0.493745	0	0.625775	3.56683	0	1.79822	0.686492	0	0.881922	0.776064	0.0909668	0.744114	0.18566	1.61819
Q9UNI1	2	1	11.39	28254.4	Chymotrypsin-like elastase family member 1	CELA1	0.00875872	0	0	0	0.00375837	0.00018493	0.00966297	0	0.0178281	0	0	0	0	0	0	0	0	0	0.404026	0.00491384	0.0143078	0.0418336	0.00110162	0	0	0	0.00774892	0	0	0	0.304046	0.0390174	2.05784	0	0.0227049	0.0350492	0.716344	0	0.00874857	0.745233	0	0	0.0149856
Q9ULD2	2	1	9.6579	142766	Microtubule-associated tumor suppressor 1	MTUS1	0	0	0	0	0	0	0	0	0	0	0	0	0	0	0	0	0	0.623529	0	0	0	0.0721769	0	0.65643	0	0	0	0	0	0	0	0	0	0.00155669	0	0	0	0	0	0	0	0	0
Q96JC4	7	1	32.3045	62593.9	Zinc finger protein 479	ZNF479	0	0	0	0	0	0	0	0	0	0	0	0	0	0	0	0.112547	0	0	0.00982233	0	0	0	0	0	0.0673868	0	0	0.19731	0	0	0	0	0	0	0	0	0	0	0.00578818	0	0	0	0
Q8N136	3	1	11.4686	46575.3	Dynein assembly factor with WDR repeat domains 1	DAW1	0.113178	0	0	0	0	0	0	0	0	0.0816383	0	0	2.65578	2.64638	0	0	0	7.79759	10.0068	8.66971	9.50371	2.16179	0	0	0	0	0	0	0	0	0	0	0	0.790207	0	0	0	0	0.0880195	0	0.287518	0	0
Q99075	3	1	14.343	23466.2	Proheparin-binding EGF-like growth factor	HBEGF	0	0	0	0	0	0	0	0	0	0	0.0390891	0	0	0.00130602	0.12765	0	0	0	0	0	0.00276997	0	0	0	0	0.0317562	0	0.00377115	0	0	0	0	0	0	0	0	0	0	0	0.0811171	0	0	0
Q9Y462	3	1	17.7304	87842	Zinc finger protein 711	ZNF711	0	0	0	0	0	0	0.0411495	0	0	0	0	0	0	0.562993	0	0	0	0.795604	0.123496	0.194681	0.100082	0	0	0.415161	0	0	0	0	0.129187	0	0	0	0	0	0	0	0	0	0	0	0	0	0
Q9UPA5	6	1	31.6612	418580	Protein bassoon	BSN	0.142934	2.13881	0.0176921	1.52728	0.914872	17.2298	0.536375	0.101859	3.17956	0	0	1.98115	3.1122	0.591296	2.4282	1.42219	5.81037	2.33148	0.281962	0.189849	0.145267	2.98945	20.0949	3.35243	0.908337	1.22765	0	0.648082	0.330842	0.141787	1.60167	1.50058	1.62251	0.100296	0.110411	0.0682502	1.90455	1.05557	0.218851	2.80924	0.815447	0.0989174	0.385908
Q6ZWH5	21	3	104.776	134229	Serine/threonine-protein kinase Nek10	NEK10	1.0004	1.0984	1.69708	0.567629	0.880833	0.884268	0.0638262	0.078176	0.519566	0.0605237	0.420468	1.42768	1.10302	3.10233	0.272016	1.26422	0.264096	0.57388	0.513539	0.376453	1.82548	0.049404	0.0284408	0.182561	12.7718	11.3914	0.0284547	9.40605	5.41258	3.13846	1.13846	0.584184	0.706556	2.75327	1.09535	0.754941	7.95189	4.97605	5.76607	2.15078	4.21819	1.29019	8.95329
Q9NQW1	23	7	114.724	130066	Protein transport protein Sec31B	SEC31B	13.8634	4.39472	0.473178	1.82151	1.61415	0.568259	5.04787	5.29447	4.5333	9.40367	0.904224	0.217531	11.3442	12.2268	0.901493	0.34584	2.02521	9.96039	11.4517	9.04539	17.488	8.43045	1.34435	3.77425	11.171	9.80315	6.84287	9.61685	4.6495	6.70528	20.2442	15.9392	16.3647	34.7078	15.0066	11.6756	13.452	8.1211	8.49503	9.47275	7.37342	16.8911	10.4865
Q8WVM8	2	1	10.627	72722.2	Sec1 family domain-containing protein 1	SCFD1	0.0451531	0	0.0481755	0.0229298	0	3.20939e-06	0	0.0886013	0	0	0.00191943	0.0404495	0.0134383	0	0.172274	0.902529	0.0376035	0.0803419	0.0123667	0	0	0.564773	0	0.460538	0.000355135	0.000361355	0	0.0283876	0.20432	0.00429492	0	0.0924198	0.184623	0	0.352854	0.22955	0.0539773	0.0898887	0	0.776929	0.293325	0.372388	0.0527949
Q9Y230	1	1	11.2966	51327.8	RuvB-like 2	RUVBL2	0	0	0	0	0	0	0	0	0	0	0	0	0	2.15179	0	0	0	0	1.91879	1.76749	1.80189	0	0	0.0471711	0.263472	0	0	0	0	0	0	0	0	0	0	0	0.0283341	0	0	0.35681	0	0	0
O14939	14	4	79.369	106786	Phospholipase D2	PLD2	0.364456	0.162296	0.00279111	0.172265	0.0205044	0.571585	0.294538	0.211124	0.0365989	0.386681	0.0786045	0.0864077	0.203996	0.703992	0.0970655	0.362006	0.451153	0.223858	0.198692	0.64088	0.633793	0.272856	0.211296	0.598001	0.494732	0.37315	0.0054047	1.06626	0.79796	0.308957	1.28067	0.921664	0.921133	1.56581	0.547083	0.606329	0.910626	0.460165	0.523806	0.751262	3.30629	0.144238	0.384783
Q5TAQ9	2	1	10.554	67536.7	DDB1- and CUL4-associated factor 8	DCAF8	0	0	0	0	0	0	0	0	0	0	0	0	0	0	0	0	0	0	0	0	0	0	0	0	0	0	0	0.00822802	0	0	0	0	0	0	0	0	0	0	0	0	0	0	0
Q7Z6J0	7	1	36.2659	94269.7	E3 ubiquitin-protein ligase SH3RF1	SH3RF1	0.173515	0	0	0	0.0854036	0	1.46682	0	0	0	0	0	0.0809351	0.102682	0.282438	0	0.00685949	6.46364	0.461848	0.961964	0.075504	0.0831069	0.0391556	0.138513	0	0	0	0	0	0	0	0	0	0	0	0	0	0	0	0	0	0	0
P16070	4	3	18.1414	82051	CD44 antigen	CD44	0.747952	0.132837	0.122106	0.076043	0.176648	0.0868074	0.0354252	0.119693	0	0.223046	0.00859284	0.0156307	0.0256776	0.0114649	1.04637	0	0.135193	0	0.00546488	0	0.0639098	0.00403189	0.0586784	0.0642027	1.14413	0.922412	0	0.415778	0.163066	0.537838	0.0816881	0.0344281	0.113932	0.0809486	0.0613801	0.0951873	0.031577	0.216261	0.0051371	0.507283	0.0735751	0.0485878	0.0259111
Q86SX3	3	2	21.857	55029.6	Uncharacterized protein C14orf80	C14orf80	0.334662	0.21337	0.0776162	0.137757	0.0895491	0.674401	0.61955	0.213331	0.249119	0.0621447	0.295057	0.276265	0.228297	0.147721	0.0828366	0.102892	0	0.167881	0.119191	0.058323	0.113454	0.20957	0	0.104067	0.167704	0.300158	0	0.228668	0.214073	0.0581541	0.128915	0.249293	0.234113	0.0978793	0.828586	1.3253	0.826349	0.772773	0.538768	0.773401	0.863895	0.0900676	0.697463
O95238	2	1	9.1974	37802.8	SAM pointed domain-containing Ets transcription factor	SPDEF	0	1.22594	0.171805	0.667304	2.76296	4.45203	0.161108	0	3.40536	1.06458	0.486049	6.13566	1.72361	0.108847	0.668635	10.3841	2.00976	1.74638	7.13482	2.54306	3.15368	3.66119	0.0373692	2.39372	0.497027	0.588124	0	0.747494	0.772369	0.929861	0.046714	0.0873081	0.0909792	0.399832	0.200008	0.254744	1.22427	0.544043	0.0295928	0.128451	0.753131	0.0265937	0.0655969
Q9ULU4	3	1	15.9653	133289	Protein kinase C-binding protein 1	ZMYND8	0.239956	0.380817	0.255365	0.00252343	0.357035	0.022191	0.0109101	0.198337	0.0599808	0.217358	0.0352002	0.313008	0.00567126	0.0108535	0.0514698	0.0170787	0.00680654	0.176761	0.0161662	0.000533227	0	0.0664953	0.0230581	0.0356378	0.00693603	0.00911343	0.46886	0.00886346	0.0295424	0.0151357	0.0350104	0.116656	0.105721	0.00168202	0.144786	0.125998	0.00182458	0.00111816	0.128594	0.000788165	0.0340634	0.040692	0.000809018
Q5T8P6	15	3	72.8253	113997	RNA-binding protein 26	RBM26	1.74977	1.12725	0.600538	1.0308	0.495953	0.309206	0.748072	2.86093	2.97174	0.477779	0.870743	1.23069	0.338194	0.628089	0.384226	0.402065	0.394203	0.73268	0.0801803	0.171375	0.265741	0.422691	1.32445	0.433792	0.160635	0.135511	0.0662491	0.28187	13.1122	0.130286	0.191123	0.00945384	0.0677144	0.292067	0.0276726	0	0.166074	0.122689	0.0460232	0.222242	0.15265	0.183638	0.482782
Q9UPZ9	4	1	20.0389	71769	Serine/threonine-protein kinase ICK	ICK	0	0	0	0.155022	5.31438	0.756222	0	0.0517978	0	0	7.14132	7.19152	6.22442	0.297024	0	0.87751	0	0	2.54119	0.0854389	3.02567	0.00421638	0.810307	6.1569e-05	1.65276	1.84859	0	1.1022	1.06656	1.09465	0.353127	0.8873	0.826256	0.273564	0.150005	0.137007	0.736436	0.251679	1.3479	0.152594	0.353251	0.642841	1.0269
Q13733	19	4	106.623	115193	Sodium/potassium-transporting ATPase subunit alpha-4	ATP1A4	0.803796	0.146052	0.234173	0.187268	0.21004	0.0726998	0.0530946	0.130333	0.0596216	0.203311	0.0226267	0.142409	0.0403125	16.298	0.124341	0.817014	1.08147	0.0690444	0.261179	1.38576	0.096161	0.0782246	0.048566	0.0380798	2.1672	2.39407	0.0243059	3.01544	2.82565	1.51501	0.435905	2.7772	2.72249	0.465353	4.38189	5.32283	5.47953	7.02924	5.77612	5.54387	7.5119	1.2386	10.4716
Q8TEW8	10	3	47.0243	133179	Partitioning defective 3 homolog B	PARD3B	0.589048	0.033955	0.904508	0.31769	1.08255	0.441423	2.60679	1.75547	0.479613	1.72148	5.02054	2.1241	2.6677	0.690329	20.0026	0.304078	8.05896	0.362102	0.923236	1.0941	0.605537	0.869978	0.773727	0.444302	0.99709	1.19529	0	1.13486	1.801	1.16947	0.970059	1.32952	1.26828	0.727156	1.86448	1.36088	4.85338	5.6927	1.06192	4.30088	3.99395	0.8286	0.943646
A6NKT7	28	2	150.447	198856	RanBP2-like and GRIP domain-containing protein 3	RGPD3	2.00302	0.876404	0.716176	2.65128	1.35207	1.28709	1.25539	0.613618	3.92312	0.844293	1.94691	2.48157	8.50393	6.85695	6.09574	5.58629	14.1353	4.75063	15.0956	9.15848	11.2104	5.18332	2.70729	7.78783	11.7912	10.8074	0.0713678	9.3585	7.12041	6.30793	10.4972	41.1498	32.3594	11.9266	15.5901	15.9598	11.1303	9.32986	14.9743	11.936	8.36416	4.22317	8.51249
P01893	19	2	122.936	41120.1	Putative HLA class I histocompatibility antigen_ alpha chain H	HLA-H	0.742928	0.299245	1.57458	0.608089	0.545673	0.308195	0.739576	0.23399	1.31486	0.699986	0.205189	0.771636	0.471109	0.491813	1.09678	0.000619967	0.350138	3.05346	5.98531	0.690092	2.3155	1.21453	1.06521	1.107	0.185658	0.363428	0	0.0683442	0.0112454	0.0635604	1.23681	0.0914685	0.0196267	0.117241	0.0828025	0.0449863	1.40578	1.00963	1.92056	2.38958	0.270963	1.12852	0.849968
Q8N715	12	2	61.2005	73090.1	Uncharacterized protein C1orf65	C1orf65	0.264512	1.59008	0.246088	0.111268	0.200828	0.227819	1.9301	0.0206827	8.88686	1.22148	1.38897	0.68986	1.38692	0.449719	1.00803	1.04049	0.801163	0.459272	0.340855	1.4439	2.04298	0.52583	0.911703	0.424827	3.24215	3.40375	0.0629257	1.98224	1.15579	1.9221	2.82147	1.36839	1.27063	1.44591	0.557085	0.658618	1.23151	0.400054	0.574117	0.767422	0.031556	1.72768	4.44251
Q8NFR7	15	1	80.9831	71646.5	Coiled-coil domain-containing protein 148	CCDC148	0.0410568	0	0	0	0	0.0870702	1.87907	0	0.349374	0	0	0.761187	0.0274191	0.53193	0	0	0	0	3.73177	1.03815	2.32258	0.0535772	0.10225	0.0682443	16.3293	17.3504	0	20.3796	5.33432	5.79312	12.7244	10.915	9.13066	10.1611	9.40576	8.89708	1.47913	0.436509	0.444506	0.387533	0.446456	11.1787	16.4178
P26599	2	2	13.6094	57392.5	Polypyrimidine tract-binding protein 1	PTBP1	0.0614571	0	0	0	0	0	0	0	0	0	0	0	0	2.39552	0	3.43634e-06	0	0	0.0270879	0.0524107	0.00222468	0	0.00016238	0.00631828	0.246645	0.159826	0	0.315307	0.106985	0.0360967	0	0	0	0	0	0	0.000396262	0	0	0.00220112	0.00571048	0	0.0583633
Q9NVI1	8	3	41.7655	150864	Fanconi anemia group I protein	FANCI	0.306294	0.282272	0.0274937	0.196572	0.31202	0.166614	0.329069	0.253174	0.247547	0.811859	1.17042	0.148261	1.54884	1.04094	0.430371	0.000835702	0.92449	0.696324	0.70516	0.910996	0.649181	1.44936	0.226546	1.06597	0.661741	0.545491	0.0181146	0.429523	0.0223576	0.316824	4.09198	1.44513	1.46139	0.926495	0.732458	1.01948	0.629303	0.478036	0.958217	1.18346	0.363953	0.874441	0.631288
Q92831	12	2	64.6871	94096.7	Histone acetyltransferase KAT2B	KAT2B	0.120981	0.0635077	0.146813	0.593498	0.232174	0.320447	1.54204	0.515989	0.459565	2.06626	0.419075	0.462668	0.961546	1.26634	0.756512	1.64234	2.05208	0.473175	3.20685	0.315851	1.10258	1.25153	0.108441	0.59873	3.0403	3.57651	0.0696653	0.193509	4.59931	5.19859	1.36335	2.68228	3.24137	5.09076	3.64993	3.42275	43.6526	2.78796	2.58725	3.51003	2.34851	1.34848	4.27168
Q9UQ07	2	1	8.7888	48584.2	MAPK/MAK/MRK overlapping kinase	MOK	4.43362	0.398647	0.42947	0.698759	0.463271	0.439155	0.395127	0.734397	0.0636038	1.17799	0.272825	0.165486	8.14219	6.44965	3.53094	0.018495	0.545332	7.0866	3.10491	2.64519	5.38195	2.13947	1.75209	0.31741	2.15837	1.32306	0.0155213	1.89142	0.30081	1.7752	8.32572	5.1034	4.36019	4.48863	3.58774	2.98822	1.38008	1.47246	8.51291	0.8603	1.82932	2.6562	2.12002
Q9Y3R5	10	1	55.2409	260512	Protein dopey-2	DOPEY2	0	0	0	0	0	0	0	0	0	0	0	0	0	0	0	0	0	0	0	0	0	0	0.00521845	0	1.13767	0.439749	0	0.381797	0	0	0	0	0	0	0	0	0	0	0	0.313142	0.0117555	0	0
Q8TDW7	5	2	28.0074	509002	Protocadherin Fat 3	FAT3	0.0909992	0.0343044	0.157484	0.0373284	0.218559	0.0165829	0.0637596	0.138888	0.0754274	0.823828	0	0.123729	0.169213	0.412093	0.113329	0	0.165229	0.0967633	0.0166305	0.112841	0.0951443	0.176656	0.197608	0.0788703	0.116338	0.117535	0	0.0683997	0.0283894	0.119674	0.104833	0.144779	0.153795	0.119636	0.040099	0.112693	0.116617	0.060684	0.126315	0.0457545	0.0617669	0.0824144	0.0625202
Q8WYA0	20	3	114.498	80088	Intraflagellar transport protein 81 homolog	IFT81	2.51124	9.6336	0.251769	56.7015	2.05139	11.7305	1.84762	1.10546	12.9885	16.2786	92.5528	5.31508	6.52145	3.03604	7.28198	1.70658	7.70894	1.33337	3.97208	3.3431	3.82613	4.64666	22.1618	2.77189	3.47492	3.77841	0.128555	5.45424	6.8212	5.43732	5.73092	3.78874	3.74208	3.87857	2.44855	2.6866	2.75397	1.98313	2.15876	80.5003	2.72443	1.84853	1.68213
Q9NYL4	2	1	10.5429	22351.5	Peptidyl-prolyl cis-trans isomerase FKBP11	FKBP11	0.046404	0.0878867	0	0.00332588	0	0.872816	1.49287	0.279756	0.698687	1.60031	0	0	6.4885	5.0721	0	0	0	5.14066	7.66415	7.38115	9.48425	5.64554	0	0	0.201714	0.570677	0	0	0	0	0	0	0	0	0	0.045841	0	0	0	0.0487663	0	2.5229	1.60482
P62158	4	2	33.1078	16837.7	Calmodulin	CALM1	0.00392729	0	0	0.0398734	0	0	0	0	0	0	0	0	0.0319514	3.92463	0.0165918	0.311576	0.0424092	0.000316186	0.0633224	0.0578519	0.0784202	0.00195593	0.0142341	0.0867664	0.0442328	0.0670338	0	0.250429	0.248516	0.147077	0.0389229	0.0524507	0.0176809	0.32094	0.0397847	0.00943655	0.0575568	0.0244456	1.69226	0.194387	0.308555	0	0.498067
Q6UXG2	3	2	18.9853	114518	UPF0577 protein KIAA1324	KIAA1324	0.427602	0.193533	0.166042	0.145557	0.248934	0.372955	3.61356	1.76105	0	2.47045	0.0730942	0.308753	3.64862	3.16468	0.241301	0.0278937	0.712039	9.11919	1.21318	3.81252	2.0255	0.529693	0.294194	0.920809	0.613381	0.894052	0	0.573961	0.129524	0.438513	4.62758	1.2799	1.57172	3.51223	2.07537	2.26443	4.39759	5.69035	2.25096	1.14182	1.28618	0.867543	0.601662
P02787	13	3	62.2373	79345.1	Serotransferrin	TF	0.899058	0.790668	0.804319	3.8214	0.654774	0.759772	3.59209	4.21149	1.14148	1.06902	3.89275	0.828353	0.36649	2.60651	1.02339	0.615582	1.87519	0.454677	0.735762	0.826589	0.67378	0.522941	0.67531	0.329775	0.646655	0.473491	0.00760148	1.05551	0.73858	1.10695	4.03329	3.0951	2.452	3.92561	5.5596	5.60696	8.80416	11.9086	0.187071	11.7432	18.159	3.50315	0.825123
P56537	1	1	4.9029	27112.4	Eukaryotic translation initiation factor 6	EIF6	0	0	0	0.0713779	0.158176	0.0408294	0	0	0	0	0	0	0.197243	0	0	1.04844	0.0192566	0	0.0431025	1.43568	0	0	0	0	0.429939	0.346385	0	0.741673	0.390973	0.179274	0.0561987	0.596521	0.13429	0	0.198444	0.603334	1.96373	0.875356	0.667714	0.114541	1.32528	0.13073	0.764258
P59047	10	2	51.1436	137080	NACHT_ LRR and PYD domains-containing protein 5	NLRP5	0.302519	0	1.89928	0.204227	0.00259418	0.00036261	0.470226	0.00433822	2.11688	1.57915	0	0.024257	8.51536	0.0627395	8.04789	0.0379969	8.77152	0.877191	0.769575	0.0575897	1.23153	0.0797255	3.99804	0.243361	0.493495	0.613849	0	0.477717	0.621012	0.201183	1.92083	0.698973	1.07177	0.797015	0.517985	0.414246	0.475158	0.163949	0.177398	0.471121	0.219917	0.259408	0.232712
Q8IXQ4	6	1	28.6537	38141.9	GPALPP motifs-containing protein 1	GPALPP1	6.3325	4.47161	0.294266	0.21103	0.231129	12.0958	0.31584	0.0779193	0.174743	0.0774257	0.515994	2.27393	2.8259	2.87864	0.644122	0.001012	0.676015	2.19884	1.75201	2.01347	0.189503	8.37379	0.866991	0.313941	3.00182	2.59149	0	1.2091	0.0429107	1.86884	2.60853	0.491923	2.01481	1.82929	0.717757	0.936148	2.23582	0.410264	1.15741	1.30036	0.856107	2.52092	1.5739
Q12965	35	7	170.718	127632	Unconventional myosin-Ie	MYO1E	0.108073	0	0.0112063	0.026287	0.0235431	0.0216879	0	0.160111	0	0.00206938	0.0336012	0.0216068	0.265101	0.145527	0.0339879	0.254775	0.110622	0.0270688	0.638684	0.76552	3.11921	0.191718	0.630687	0.292885	5.7093	7.03411	0.018887	8.27412	8.02963	9.49663	1.61605	2.27814	1.8354	0.937516	1.80903	1.64882	1.73561	1.31352	0.787481	0.804684	1.25381	0.824805	0.837297
P0CAP1	6	2	31.247	54433.8	Myocardial zonula adherens protein	MYZAP	0.0795483	0.0438109	0.0114514	0.409332	0.0164774	0.677381	5.07618	3.22804	0.839587	0.923106	3.84087	0.350031	0.504088	0.713292	0.954466	1.23668	1.8246	0.141659	0.512719	0.521817	0.419327	0.297979	2.33762	0.26833	0.78899	0.212616	0	1.00151	1.21547	1.01173	1.7239	0.260393	0.559855	0.25605	1.10225	0.879281	1.48726	2.15434	0.227831	1.78433	2.33753	0.630794	1.01045
Q9NXG0	13	4	75.9535	162231	Centlein	CNTLN	0.122979	1.01305	0.779974	0.454608	0.0694531	0.0646383	1.11761	1.18529	1.39389	0.0787277	0.358338	0.509879	1.29552	0.231437	0.537036	0.47149	0.968216	2.63662	0.0720825	0.45326	0.385408	0.240419	0.0554966	0.531719	0.146461	0.144241	0	0.442087	0.389146	0.195088	0.0387761	0.0390534	0.030865	0.104452	0.192337	0.10649	0.478624	0.724456	0.684713	1.05722	1.22033	0.298074	0.220478
Q9NWL6	6	1	32.8714	72878.3	Asparagine synthetase domain-containing protein 1	ASNSD1	0.0499971	0	0	0	0	0	0	0	0.0534973	0	0	0	0.199531	17.4381	0	16.29	0	0	0.225196	0.0556391	1.98462	0	0.0329779	0.929573	0.0186264	0.0672791	0.00543668	0.0221175	0.0244228	0.0141243	0	0.0017378	0	0.00429973	0.0298371	0.0468289	0.207924	0.114222	0.211298	0.908084	0.734157	0.00758395	0.0429835
Q9H172	3	1	11.0559	72979.4	ATP-binding cassette sub-family G member 4	ABCG4	0	0	0	1.54984	0	0	0	0	0	0.118233	0	0	0.0129388	0.16293	0	0	0	0.0223867	0.114975	0.422413	0.118177	0	0	0	11.311	10.1948	0	15.0152	9.43385	11.703	4.32234	1.64463	2.03145	15.3767	7.73038	7.83117	15.6199	10.8018	8.71794	10.0545	5.53495	0.0523086	10.8258
P14866	1	1	5.9002	64760.2	Heterogeneous nuclear ribonucleoprotein L	HNRNPL	0.0486701	0.0615707	0.00440552	1.95064	0.000212459	0.195221	0	0.011202	0.0216476	0.231174	0.584631	0.155511	0.121183	33.0895	0	0.0307659	0.0326969	0.0302075	0.00646127	0.496036	0.432254	0.0424302	0	0.0592503	0.0403296	0.041864	0	0.0099619	0	0.0550674	0.0911019	0	0.00256826	0.043284	0	0	0.0832403	0	0	0.0776545	0	0.0634562	0.189445
P08729	25	11	147.806	51442.8	Keratin_ type II cytoskeletal 7	KRT7	0.666234	0.260129	0.13584	2.1015	1.48072	0.63828	1.34912	4.08688	11.1282	26.2572	1.03134	1.72533	25.738	5.80324	39.6932	1.164	42.038	7.85726	72.1045	46.1041	40.3352	12.5933	1.20569	18.5697	3.73846	3.6092	0.012004	2.72912	4.50713	2.32995	5.02401	4.17599	3.41591	5.77874	4.00267	4.40974	12.5904	9.08391	8.81564	23.5968	18.1755	0.429489	4.16181
Q9BR84	7	2	35.4012	64256.6	Zinc finger protein 559	ZNF559	5.1017	0	0	0.0138528	0.00575766	0	0.00176475	0.00595614	0	0	0.00656653	0	0.0753985	9.825	0.0588373	0	0.186494	0.14543	1.18493	0.793965	0.0266009	0.0135181	0.0289569	0.000460211	4.80382	8.97597	0.0332102	7.83129	1.55874	4.89699	0.599408	2.06841	2.87809	0.587079	2.18932	2.94433	0.441539	1.85493	0.0682817	0.33708	1.32818	0.155218	8.48839
O95447	4	1	20.806	76903.9	Lebercilin-like protein	LCA5L	1.92745	0	0.0946768	0	0	0	0	0	0	0.133453	0	0	0	0	0	0	0	0.242069	0	0	0.0159871	0.0912154	0	0.151365	0	0	0	0	0	0	0.0857957	0.101607	0.213563	0.128872	0.184043	0.174403	0	0	0	0.0138	0	0	0
P68133	64	1	580.666	42393.3	Actin_ alpha skeletal muscle	ACTA1	0	0	0	0	0	0	0	0	0	0	0	0	0	0	0	0	0	0	0	0	0	0	0	0	0	0	0	0	0	0	0	0	0	0	0	0	0	0	0	0	0	0	0
Q8NG27	3	1	14.0334	71743.9	E3 ubiquitin-protein ligase Praja-1	PJA1	0	0.0484862	0	0.0194781	0	0.0176141	1.64118	0.0521644	0.0382197	0.216113	0	0.05289	8.57302	0.217485	0.222299	0.0328317	0.0743045	0	0.0681184	0.03952	0.357699	0.0321685	0.1817	0.19961	0.0999581	0.316854	0	0.0387733	0.231048	0.0522228	0.665282	0.790479	0.337035	0.457435	0.449538	0.402824	0.0275729	0.0655804	0	0.885497	0.334332	0.160209	0.128589
Q14257	4	1	21.0419	36933.5	Reticulocalbin-2	RCN2	0.0970215	0	0	0	0	0	0	0	0	0	0	0	0	0.479468	0	0	0.000202434	0.0246698	0	0	49.806	0	0.230635	0	0.487233	0.178623	0	1.60974	0.257485	0.403399	0.044186	0	0.0755619	0.0625523	0.0224301	0.195829	0.0778177	0.249678	0.187134	1.51997	1.3576	0	0.158576
Q13509	15	3	91.3124	50889	Tubulin beta-3 chain	TUBB3	0	0	0	0	0	0	0	0	0	0	0.00241673	0	0.168537	0.140564	0	0	0.00679166	0.00237105	0.000860492	0.0446727	0.00124276	0	0.00160837	0	0.0948749	0.0524345	0	0.159817	0.0404883	0.0358909	0.0442019	0.0500615	0.0461329	0.00505443	0.0520522	0.00187769	0	0.0181182	0	0.0378176	0.0104278	0.0474408	0.0732504
Q8NFU3	1	1	4.751	12587.3	Thiosulfate sulfurtransferase/rhodanese-like domain-containing protein 1	TSTD1	0.826079	0	0	0.0881467	0	0	0	4.23105	1.13874	0	0	0	2.16065	2.92862	2.14381	12.3139	4.48041	0.363672	11.5199	3.46753	0.638174	0.787782	0.0792462	1.18882	0.0762437	0.13367	0	0.17586	0.0298554	0.0290711	0.133666	0.169544	0.036538	0.359086	0.0239897	0.127217	1.29053	0.233166	0.0215813	0.603512	0.251327	0	0.147506
P23786	5	3	27.7284	74290.4	Carnitine O-palmitoyltransferase 2_ mitochondrial	CPT2	0.150724	0	0	0	0.0391066	0.0105277	0.00683429	0	0.0148899	0	0.00738015	0.00981365	0.585393	0.0612604	0.00916281	1.02898	0.194526	0.014155	0.286641	0.29871	0.16589	0.0998361	2.21609	0.87796	0.00624182	0.0347336	0	0.12422	0.0658013	0.0422938	0.012782	0.00594598	0.0217204	0.0337316	0.0264637	0.0491471	0.41726	0.347855	0.13646	0.16865	0.135637	0	0.0748451
Q9H257	3	1	13.0197	62753.9	Caspase recruitment domain-containing protein 9	CARD9	10.2449	1.3196	1.19375	2.52778	2.09155	1.08701	10.9604	1.04078	7.69475	0.720793	0.769644	1.70992	6.04875	5.30344	4.48552	0.0675451	0.465193	4.55088	5.42914	5.99027	0.0192125	0.891821	1.34191	1.20618	1.33177	1.1277	0.0598454	1.34878	0.0350987	0.534486	3.5064	0.804227	1.11126	0.541564	0.276822	0.3277	0.373723	0.0984873	0.2591	0.63619	0.162728	0.801291	0.527769
A6NI28	10	4	57.0463	99310.6	Rho GTPase-activating protein 42	ARHGAP42	0	0	0	0.0586492	0	0.00393665	0.273811	0	0.0306296	0	0	0	0	0.297521	0.157026	0.119782	0	0.00449196	0.0139948	0.737866	0.0118954	0.00347722	0	0	0.387891	0.147034	0	0.704626	0.398491	0.403867	0.24946	0.182245	0.375007	0.123984	0.132314	0.101216	0.177553	0.0430463	0.0933379	1.57031	0.441659	0.0289931	0.0609292
Q6UVJ0	4	1	23.3627	74910	Spindle assembly abnormal protein 6 homolog	SASS6	0	0	0	0	0	0	0	0	0	0	0	0	0	0	0.0124621	0	0	0	0.0536992	0	0	0	0	0	0.0935304	8.68816e-05	0	0.146906	0.0122293	0.0755476	0	0	0	1.06407	0.0478092	0.201647	0.272093	0.0630947	0	0.0535503	0.0538212	0.0522753	0.0349382
Q4LEZ3	3	1	18.3255	17688.9	Alanine and arginine-rich domain-containing protein	AARD	0	0	0	0	0	0	0	0	0	0	0	0	0	0.555833	0	0	0.0388379	0.0372951	0.0188118	0.0351827	0	0	0.0782301	0	3.30674	2.89063	0	2.27303	1.15607	2.27916	0	0	0.119424	0.208928	0.0499537	0.0121243	0.0123294	0	0	0	0	0.484253	2.78049
Q9UKV8	4	1	22.3285	98462.9	Protein argonaute-2	AGO2	0	0	0	0	0	0.0212254	0	0.143534	0	0	0.00561655	0	0	0.0262966	0	0.700285	0	0	0	0	0	0	0	0	0.804927	2.55439	0	0.282533	0.034263	0	0.447707	0.401715	0.210323	1.15258	0.0688382	0.407207	2.08424	0.762602	0.0202189	0.105572	0.424222	0	7.04099
O00622	1	1	4.1117	44193.7	Protein CYR61	CYR61	6.70393	0	0	0.00425416	0	0	2.70229	2.54851	2.28342	0	0	0.107005	3.18112	2.52827	0.549678	0	0.0193707	2.98021	0.983823	0.832753	0.473879	2.55901	0.643127	0	0.731277	0.643419	0	0.774706	0.0215474	0.87509	1.87247	0.724921	0.899544	0.762442	0.762701	0.387619	0.235164	0.219934	0	0.166842	0	0.466666	0.440808
Q8ND24	8	2	42.8514	78408.9	RING finger protein 214	RNF214	0.160729	0.000173479	0.087704	1.28836	0.0807561	0.538909	0.235154	0.782638	0.251295	0	0	0.0507182	0.224886	1.97616	0.135483	0.0879414	0.296815	0.263057	0.65881	0.415943	2.1232	0.719641	2.23673	0.536509	2.06439	2.36975	0	1.05953	0.920844	2.45593	0.514006	0.986817	0.422106	0.894616	0.971499	0.506377	2.18382	0.526362	0.958522	1.14026	1.09184	0.623518	1.89478
Q8IXI1-2	1	1	5.4836	23704.7	Isoform 2 of Mitochondrial Rho GTPase 2	RHOT2	0	0	0	0	0	0.0159379	0.0223777	0	0	0	0	0	0	0.0109841	0	0	0.00622118	0	0.0130663	0	0	0	0.319345	0.0313782	0	0	0.0186441	0	0.00544146	0	0	0.222389	0	0.00618993	0.0716719	0	0.321153	0.127673	0	0.258103	0.538644	0	0.0438288
P61626	1	1	5.0707	16993.3	Lysozyme C	LYZ	1.25299	0	0.0595802	0	0.0267688	0	0	29.9352	0	0	0.201001	0.0760063	0.183594	114.734	0.026392	0	0.0431074	0	0	142.309	0.770111	0.0184923	0.66504	0.0845487	0.199154	0.488161	0	0.465488	0.333982	0.037208	0.0366059	0.131157	0.217613	0.237648	0	0.282668	0.424007	0.306074	0.385345	0.570448	0.0443441	0.0145209	0.912135
P17480	2	1	15.082	89748.3	Nucleolar transcription factor 1	UBTF	0.0184261	0.0823537	0	0	0.0554998	0	0.100054	0.0310716	0.367748	0.000704505	0	5.0794e-06	0.125927	4.75511	0.0129788	0	0.0664193	0.0215931	12.2394	0.623971	0.261197	0.0175695	0.0181909	0.0500022	0.155676	0.118109	0	0.0415582	0.159963	0.0268927	0.122023	0.000207498	0.0589196	0.0439222	0.127363	0.0759002	0.0700233	0.0353327	0.239268	0.0322333	0.0946942	0.0472567	0.0548224
P28702	4	2	28.7755	57834.4	Retinoic acid receptor RXR-beta	RXRB	0.213824	0.176943	0.113743	0.0311218	0.0193786	0	0.0225958	0.148679	0.296439	0.0880833	0.153868	0.145201	0.0841063	0.0962988	0.0140041	0.194006	0.0363476	0.0656924	0.155435	0.0539872	0.164575	0.135457	0.0158599	0.164678	0.13668	0.0462043	0	0.102407	0.102544	0.0285162	0.0358578	0.0275818	0.0469583	0.485145	0.0505147	0.0724301	0.383728	0.0385346	0.15162	0.218436	0.719785	0.323052	0.121639
P55268	6	2	34.5554	203110	Laminin subunit beta-2	LAMB2	1.36616	0.277385	6.19129	0.87771	0.553109	1.01438	4.24087	1.18847	1.4114	1.83198	2.35239	1.04865	0.586072	0.440703	4.36998	3.23473	7.00866	0.764747	1.55495	0.712725	2.19989	0.639062	2.31578	1.89823	3.76811	2.80785	0	2.48775	4.14866	3.26117	2.86915	2.62132	3.85752	1.70178	2.40216	2.15347	1.60332	1.47685	1.01592	2.12662	1.51111	2.15776	1.94535
Q6ZNE9	5	1	31.1639	65433.5	RUN and FYVE domain-containing protein 4	RUFY4	0	0	0.0396894	0.0418494	0.263305	0.0608437	0.0687204	0	0.0156991	0.964464	0.0944608	0.304284	0.0396912	0	2.34145	0.235231	1.35721	0.0406213	0	0.0273673	0.176711	0.110039	0.116599	0.011766	1.09188	1.33423	0	0.824088	0.00791069	0.702744	2.71773	1.29201	1.74354	1.56093	1.17498	1.14837	1.15728	1.11925	1.25391	1.60619	2.08491	0.140758	0.496413
O00116	2	2	10.511	73710.3	Alkyldihydroxyacetonephosphate synthase_ peroxisomal	AGPS	7.03032	3.06876	15.6864	45.8932	5.21586	2.32745	23.2296	30.8392	10.7254	5.89662	16.1732	8.40065	1.64222	24.9665	18.8823	1.63283	16.3371	8.62597	25.889	19.9228	25.5731	12.6508	12.1708	14.3857	16.5302	12.3493	0	14.6173	17.5718	15.5997	32.3202	21.153	26.3866	16.9697	23.7027	20.3341	15.79	13.0824	4.32237	19.0054	15.2228	12.504	9.32062
Q7RTR0	6	2	38.1259	115822	NACHT_ LRR and PYD domains-containing protein 9	NLRP9	0.0444303	0	0.004638	0.20142	0.00370461	0.559459	0.079927	0.0252556	0.00671649	0.0253019	0.00329287	0.0153951	0.0696065	0.00842232	0.0231667	0.0163791	0.000489928	0.0156927	0.0348154	0.0304232	0.0473689	0	0	0.493678	0.025623	0.0402779	0	0.0630883	0.0227184	0.0524541	0.574408	0.216404	0.308312	0.406468	0.310639	0.0984005	0.354728	3.05069	0.717866	10.2407	1.54427	0.146256	0.082559
Q9NXW9	4	2	34.5018	34522.2	Alpha-ketoglutarate-dependent dioxygenase alkB homolog 4	ALKBH4	5.74878	6.03108	1.58826	4.44041	6.9489	4.58119	19.1395	15.6376	11.7708	3.43828	8.20862	5.11951	3.03401	9.62226	21.1623	2.37919	7.92451	42.0979	16.7247	20.9335	24.8504	7.17729	25.9248	17.643	50.4988	52.9887	0.0607927	27.5977	11.9397	34.677	10.3968	9.57587	9.03376	11.0825	15.0685	13.4481	8.72009	13.5626	5.50631	7.18515	8.51758	18.4355	36.8295
Q5VZ03	1	1	4.7553	17842.4	Nucleoredoxin-like protein 2	NXNL2	0	0	0	0	0	0	0	0	0	0	0	0	0	0	0	0	0	0	0	0	0	0	0	0	0.109411	0.197382	0	0	0.0546509	0	0.0642359	0	0.0679052	0.643236	0.20077	0.425741	0.179624	0.241963	0.279942	0.101044	0.19537	0.00408226	0.208045
Q7L945	4	2	19.4925	54506.7	Zinc finger protein 627	ZNF627	0.0866498	0.118999	0.0172206	0.60554	0.0163897	0.784658	0.0788892	0.00448294	0.0306391	0.526923	0.296971	6.48443	2.39659	0.281686	2.10524	0	2.8523	0.0313468	0.21195	0.392867	0.781406	0.972206	1.64795	0.187045	4.33873	4.3738	0	6.94252	1.14759	0.965338	5.78325	3.8055	3.87218	4.37989	3.48661	2.78007	7.02892	1.85184	1.48436	2.08136	0.712661	0.103139	3.65419
P06576	89	45	635.138	56560	ATP synthase subunit beta_ mitochondrial	ATP5B	8.48641	49.2248	3.34757	5.31758	37.8253	82.0923	17.4925	65.4598	27.748	3.54288	78.1939	136.264	5.65038	6.07002	11.1175	6.81949	16.0098	14.2442	6.10018	5.0648	4.10833	2.87435	69.8122	6.13477	13.5121	36.8563	263.714	17.9965	33.2173	60.8206	10.6269	39.9926	16.6259	11.0353	45.7065	20.1839	6.2645	8.07402	8.00419	8.76897	7.16589	13.8373	7.29788
Q8NEG2	1	1	5.4456	32903.5	Uncharacterized protein C7orf57	C7orf57	0	0	0	0	0	0	0	0	0	0	0	0	0	0.0114349	0	0	0.0214365	0	2.08111	0.0497482	0.176596	0	0	0	5.98647	4.36745	0	13.981	7.98955	2.57108	0	0	0	2.05444	0	0	0.181951	0.198406	0.241836	0.552394	0.361302	0	0.650251
Q155Q3	4	1	21.1787	77934.4	Dixin	DIXDC1	0	0	0	0	0	0	0	0	0	0	0	0	0	0	0	0.392297	1.07621	0	0.879146	0.742469	0.936132	0	0	7.53391	0.128729	0.334489	0	0.141423	0.028566	0.0222284	0	0.0202954	0.0880059	0.106212	0	0.031086	0.175689	0.00926919	0.134061	0.0997596	0.114802	0	0.0962278
Q9C0H5	3	1	14.4689	122313	Rho GTPase-activating protein 39	ARHGAP39	0	0	0	0	0	0	0	0	0	0	0	0	0	0	0	0	0.617316	0	0	0	0	0	0	0	0.0145621	0	0	0	0	0	0	0	0	0	0.0017805	0.000176421	0.00572161	0.000788981	0	0.00187416	0	0	0.00217532
Q9UHB6	4	2	28.7728	85681.9	LIM domain and actin-binding protein 1	LIMA1	0.2902	0.789424	0.185218	1.60524	34.6249	1.09226	1.15549	0.586633	0.349844	0.208419	1.40755	0.153053	0.174291	0.0805313	0.249605	0.78238	0.141484	0.104489	0.013648	0.0796788	0.162035	0.726613	0.422775	0.392039	0.269942	0.13565	0	0.248718	0.134039	0.222317	0.220265	0.17597	0.201571	0.0566259	0.254294	0.1063	0.140863	0.132217	0.047798	0.377259	0.23587	0.0713794	0.200201
P26038	30	6	164.473	67934.2	Moesin	MSN	2.72113	17.0067	0.475781	5.34637	2.93871	9.96053	9.48136	0.977922	1.43675	19.9579	8.64563	4.01285	4.37805	4.78529	9.49387	0.00527534	2.68304	6.82261	8.44324	6.3215	6.3209	12.1137	2.89753	6.60022	3.65097	3.82971	0	4.07646	0.717135	10.0393	12.2006	6.46188	7.59787	15.2588	11.827	14.6493	9.1609	9.12806	2.60052	10.7698	8.65863	3.00562	3.45487
Q9HCH0-4	2	1	10.6747	11528.5	Isoform 4 of Nck-associated protein 5-like	NCKAP5L	0.0927962	0.0642346	0.0426434	0	0.236619	0.00889769	0.00890706	0.0657544	4.53679	0.0254971	0.00365631	0.0553305	0.0365311	0.884306	0.0681895	0	0.0561478	0.206277	0.205811	0.36398	0.0844841	0.181381	0.0189995	0.16266	0.216976	0.0338246	0	0.217554	0.146126	0.0974846	0.140062	0.0569322	0.0395243	0.0944024	0.0632102	0.259055	0.261152	0.295304	0.241478	0.212571	0.241306	0.0751459	0.0661792
Q9UPZ6	20	6	100.874	192948	Thrombospondin type-1 domain-containing protein 7A	THSD7A	0.520597	0.167455	0.0943376	0.993999	2.14102	0.0179447	0.247579	0.696789	1.06933	0.365624	6.93512	2.93153	2.48477	3.08475	3.5827	0.22933	2.13681	2.54633	3.36636	3.02744	1.36048	3.39216	2.02371	4.03269	2.24638	3.76678	0.13422	2.28514	1.24223	2.06253	2.46934	2.68201	3.49094	3.65415	4.91551	4.55176	7.01847	8.37192	6.18814	11.5453	12.9677	2.44293	3.15983
P18859	7	4	31.2412	12587.5	ATP synthase-coupling factor 6_ mitochondrial	ATP5J	0.136903	0.0856443	0.167543	7.95187	7.63805	1.40159	0.307226	0.100662	0.247059	0.115348	0.0872395	0.298069	0.307283	0.373238	3.02266	0.0681323	1.09124	0.162794	0.206818	0.170627	0.524263	0.479805	7.60394	0.674074	0.660628	0.913862	0	0.343917	0.417009	0.290194	0.248772	0.282546	0.468999	0.0968431	0.174493	0.187782	0.209034	0.181158	0.321058	0.455387	0.287614	0.268536	0.502367
Q5VST9	60	1	294.361	880175	Obscurin	OBSCN	0	0	0	0	0	0	0	0.0588155	0	0	0	0	0	0	0.00234809	0	0	0.083859	0	0	0	0	0	0	0	0	0	0.0372407	0.00032608	0	0	0.167344	0	0	0.43172	0.0656676	0	0	0	0.00115051	0	0.0202068	0.0265809
A6NEF3	7	1	43.0937	68019	Putative golgin subfamily A member 6-like protein 4	GOLGA6L4	0.00613613	0.543434	1.20682	0.0136094	0.0125592	0.126507	0.0232425	4.67534	2.25763	7.97359	0.0896693	0.151097	4.91063	0.0116298	5.77458	6.46096	4.37036	5.62337	0	0.299251	0.0407929	1.15469	0.0635051	1.05602	0.089244	0.103035	0	0.301133	0.178373	0.37358	0.0317389	0.0301183	0	0.0463791	0	0	0.0346855	0.0112217	0	0.021953	0.0479298	0.194308	0.132004
Q13233	15	2	92.0072	166523	Mitogen-activated protein kinase kinase kinase 1	MAP3K1	0.0643935	0	0.0216507	0.00358008	0.00827689	0.00509439	0.0639434	0.034137	0.0340035	0.0307037	0.0251202	0	0.0054263	0.301434	0.0512351	0.993176	0.251548	0.00691012	0.225706	0.159303	0.263864	0.000747269	0.00595695	0.0497109	0.0947908	0.0333197	0	0.0615604	0.151433	0.108886	0.49523	0.477808	0.414603	0.441346	0.586188	0.682315	0.513439	0.479087	0.00638184	0.417599	0.385815	0.168448	0.123042
Q13332	6	3	35.8495	218296	Receptor-type tyrosine-protein phosphatase S	PTPRS	0.0260896	0.707667	0.763547	1.10629	1.76401	2.16166	0.0372766	0.221871	0.295122	0.101419	1.17315	0.783046	0.553643	0.342597	1.09824	17.5117	1.82117	1.51013	2.75873	2.0192	3.8005	2.27774	1.53684	2.36335	6.865	7.19568	0	4.47391	2.65715	2.79585	1.42041	1.55828	1.7721	0.679707	0.185602	0.315576	1.99277	1.22361	0.236524	1.5635	0.990439	1.7361	2.99834
Q14865	34	7	194.636	133515	AT-rich interactive domain-containing protein 5B	ARID5B	0.546706	0.02967	0.422706	0.476689	0.454787	0.00780275	2.39386	0.766906	0.493231	0.21432	0.127297	0.316696	1.80215	1.1631	0.354502	0.26919	2.15518	1.05763	3.32749	2.36741	2.26408	6.09961	1.07883	2.31044	1.9223	1.52838	0.00828129	1.77072	1.29533	1.12849	1.80147	1.21128	0.798943	3.20576	1.2234	1.24609	2.87887	1.80184	2.56272	1.89785	1.70241	0.502319	1.97225
Q9Y6X6	12	1	54.6119	208296	Unconventional myosin-XVI	MYO16	0.176831	0.22368	0.461594	0.53523	0.5165	0.0585134	0.541933	0.345274	0.00736937	0.22558	0.0183281	0.113723	0.435524	0.759459	0.264374	0.120792	0.14846	0.481221	0.381774	0.359235	0.913756	0.366943	0.539616	0.393147	0.294771	0.318319	0	0.386846	0.30259	0.271048	6.29032	0.538461	0.424551	2.79635	0.257982	0.33361	0.214419	0.152692	1.59325	0.11457	0.120053	1.52256	0.414977
P15880	7	1	41.073	31609.6	40S ribosomal protein S2	RPS2	0	0	0	0	0	0	0	0	0	0	0	0	0	0	0	0	0	0	0.0545047	0.0475294	0	0	0	0	0	0	0	0	0	0	0	0	0	0	0	0	0	0	0	3.11595	0.970138	0	0
Q5JWF2	6	1	29.7793	111766	Guanine nucleotide-binding protein G(s) subunit alpha isoforms XLas	GNAS	0	0	0	0	0	0.155325	0	0	0	0	0.381076	0	0	0	0	0	0.0151752	0	0	0	0	0	0	0	0	2.09311e-05	0	0	0	0	0	0	0	0	0	0	0	0	0	0	0	0	0
P17039	7	1	34.5936	73584.6	Zinc finger protein 30	ZNF30	0	0	0	0	0	0	0	0	0	0	0	0	0	0	0	0	0	0	0	0	0	0	0	0	0.206529	0.373747	0	0	0.180345	0	0	0.349022	0.00510161	0	0	0.315331	0	0	0	0	0	0	0
Q02156	4	2	26.1394	85042.6	Protein kinase C epsilon type	PRKCE	0.234025	0	0	0.0257014	0	0.129245	1.28259	1.14688	0.528939	0.348994	0	5.63412	2.58271	1.22346	0.698988	0	3.90863	1.86514	8.67243	8.12135	9.13189	8.49018	0.199421	0.467812	0.193518	0.145466	0	0.0818782	0.526282	0.234024	7.68933	0.306164	0.0413793	3.0176	0.0537241	0.193297	13.6569	0.339837	1.48469	1.35525	0.441585	0.329497	2.8518
Q86VM9	48	16	257.994	106607	Zinc finger CCCH domain-containing protein 18	ZC3H18	0.824601	3.25246	2.24237	11.1389	2.1402	8.23743	1.17359	5.03962	3.45658	6.177	2.80053	5.23421	3.17223	9.03658	6.53069	25.9974	8.29795	5.20504	18.6169	15.9021	20.6905	4.70896	41.6413	8.4045	16.6145	16.4597	0.00796817	12.4312	11.0392	11.4384	11.9151	10.6711	11.2223	11.764	5.8313	6.14147	12.7138	8.16804	6.78069	16.6087	14.2949	3.00328	9.72009
Q53TS8	4	1	20.1289	71614.9	Amyotrophic lateral sclerosis 2 chromosomal region candidate gene 11 protein	ALS2CR11	0.360323	0	0	1.89712	0	0.295949	0	0	0	0	0.200877	0	0.0146498	1.81809	0	1.62342	1.09521	0.0291832	0.173751	1.34511	0.0863358	0.0857637	0	0	4.77704	2.94054	0.110905	3.84733	1.60003	0.445313	1.06548	0.551301	0.481905	1.93813	0.161958	0.101909	3.72567	1.27778	0.746484	0.993519	1.36341	0	3.9031
Q96E39	12	1	56.8484	42198.7	RNA binding motif protein_ X-linked-like-1	RBMXL1	0.473683	1.27466	0.0624489	7.46395	10.3297	5.30537	1.19623	0.0208132	0.0097211	0.547027	3.6209	5.45542	0.63672	0.046775	0.0303062	24.2069	0.363522	0.259826	3.35872	1.16689	6.83253	0.00812461	0.0276131	0.0124577	26.7737	28.6616	0.0659675	39.2165	25.692	32.0642	3.07732	0.748428	2.10367	2.01058	1.05804	1.45961	2.00735	0.722971	2.05828	2.72215	3.17629	54.5593	19.441
O14950	3	1	16.8236	19836.2	Myosin regulatory light chain 12B	MYL12B	0	0	0	0	0	0.0364922	0	0	0	0	0	0	0.314734	0	0.0424348	0	0	0	0.0191584	0.0994841	0.00905125	0.041705	0.0810946	0.58002	0.0548573	0.28926	0	0	0	0	0.513546	1.38173	1.12288	0	0.494077	0.543817	0.270117	0.0757277	0	0.21082	0.0596983	0	0.165628
Q86XW9-2	4	1	20.4568	30024.7	Isoform 2 of Thioredoxin domain-containing protein 6	NME9	0.525859	0	0	0.045815	0.0531298	0.01134	0.361869	0.0818944	0.133133	1.37169	0	0	1.20206	0.115416	0.742286	0	0.0481151	1.56803	0.15356	0.637538	0.59513	1.5008	0.045508	0.510464	0.0511436	0.0703716	0	0.0938991	0	0	0	0	0.0800798	0.070869	0.0286345	0	0.22963	0.0072433	0.132056	0.434194	0.0223224	0.308561	0.12392
Q9BVI0-2	1	1	4.9412	32198	Isoform 2 of PHD finger protein 20	PHF20	0	0.269598	0	0	0.688927	0.478351	0	0.000464216	0	0.147079	0.429973	0.20745	0.098177	0.752863	0.588597	1.21093	0.609607	1.42649	0.537559	0.0992625	0.213663	0.397396	0.282237	1.13398	1.55923	1.54967	0	0.0640777	0.787263	0.583668	7.43534	8.1003	6.80273	2.10476	1.10064	1.40462	0.0337152	0	0	0.11411	0.463066	0.486273	0.232356
Q9NVE4	5	1	22.5081	96801.5	Coiled-coil domain-containing protein 87	CCDC87	0	0	0	0	0	0	0	0	0	0	0	0	0	0	0	0	0	0	0	0	0	0	0	0	0.22117	0.104648	0	0.563427	0.00663715	0.333759	0.168953	0.524679	0.530477	0.0750811	0.198526	0.220122	0.0632228	0.164363	0.0798842	0.217272	0.221111	0.330715	0.207778
Q8TF72	8	2	42.676	218454	Protein Shroom3	SHROOM3	0.0692392	0	0	0.0213789	0	0.0534096	0.550979	0.194822	0.0374599	0	0	0.0306516	0.417421	0.258669	0.348003	0.527535	0.0780087	0.325472	0.0718629	0.153498	0.0716811	0.291002	0.130246	0.0745059	1.04326	1.15587	0	1.35791	1.08107	0.364871	1.50416	0.815279	1.06252	0.334477	2.84225	2.64824	0.51439	2.38717	2.31636	1.11056	9.92284	2.5147	1.78555
Q9UHR6	5	3	19.3855	43568	Zinc finger HIT domain-containing protein 2	ZNHIT2	0.0169037	0	0	0	0	0	0	0.00994956	0.0111967	0.111398	0	0.00845258	0.0499928	0.0346204	0	5.94591	0.0456078	0.0801851	2.91699	0.483646	0.407418	0.000974115	0.027314	0	0.34887	0.445836	0	0.530617	0.40921	0.369191	0	0.0524021	0	0.000166536	0.00987808	0.0110864	0.0166969	0.0465098	0.00929991	0.129488	0.0950549	0.00570899	0.858025
Q9H7N4	3	2	14.6318	139897	Splicing factor_ arginine/serine-rich 19	SCAF1	0.163747	0.17507	0.219252	0.162977	0.421187	0.264126	0.23691	0.163956	0.0450197	0.796531	0.988701	0.100333	0.649803	0.256967	0.134062	0.0976755	0.283807	0.104729	1.17167	0.166815	0.425684	0.35587	0.0451369	0.287413	0.0920804	0.0604775	0.00264952	0.160033	0	0.192532	0	0	0	0.0182556	0	0	0.471934	0	0	2.51543	0	1.24424	0.385293
P63104	8	2	66.677	27916.2	14-3-3 protein zeta/delta	YWHAZ	1.9638	0.020165	0	0.0186266	0.00562868	0.00333729	0	0.00674646	0	0	0.0076028	0.0148292	0.0248737	11.0489	0	2.50025	0.00457613	0	0.0461132	0.0282808	0.181225	0.00401128	0	0.14329	0.0163039	0.0269033	0	0.0209688	0.00645568	0.00424206	0	0	0	0.0277818	0	0.0216216	0.0858562	0.0406278	0.101293	0.299907	0.276346	0	0.0604704
Q8IXQ8	2	1	8.0055	30018.1	PDZ domain-containing protein 9	PDZD9	0	0	0	6.22893e-06	0	0	0.0401431	0	0	0	0	0	0	0	0	0	0	0.107675	0	0	0	0	0	0	0	0.015143	0	0	0	0	0	0.0996305	0.116354	0.0560758	0.365743	0.249065	0	0	0	0	0.0435334	0	0
Q8N8U9	2	2	8.6485	80501.8	BMP-binding endothelial regulator protein	BMPER	0.0565235	0.000558574	0.0729033	0.00658764	0.030708	0.0127272	1.84878	0.0592929	0.0110913	0.0285363	0.00329007	0.0244818	0.0118592	0.0282366	0.00309144	0.024413	0.0139991	0.00775838	0.0100442	0.0160782	0.0122152	0.0177043	0	0.00435825	0.40615	0.576555	0	0.261136	0.40784	0.456409	0.0101602	0.0151359	0.0106902	0.00022022	0.000841399	0.0323509	0.00887283	0.00693146	0.00543536	0.00583331	0.00531711	0.270603	0.0534272
Q6UWR7	1	1	5.4104	50583.3	Ectonucleotide pyrophosphatase/phosphodiesterase family member 6	ENPP6	0	0	0	0	0	0	0	0	0	0	0	0	0	0	0	0.0390567	0	0	0.537912	0.788606	0.878671	0	0	0	0	0.00471969	0	0	0	0	0	0	0	0.0176948	0	0.000734793	0.0343869	0.0200567	0	0.0357765	0.015947	0	0.00968388
Q9NV70	5	1	29.6256	102837	Exocyst complex component 1	EXOC1	0	0	0	0	0.00012827	0	0	0.00505252	0	0	0	0	0	0.00264375	0	0	0	0	0.0719087	0	0	0	0	0	0	0	0.000379841	0	0	0	0.604933	0.0325165	0.180968	0	0.00652143	0.00194785	0	0.005224	0.00576922	0	0	0.760673	0
O14727	13	3	56.4057	144178	Apoptotic protease-activating factor 1	APAF1	0	0	0	0	0.126455	0	0	0.00185702	0	0	0	0	0	0.0504937	0	0	0	0.0104698	0.0138456	0.15305	0.048379	0.227628	0.00628498	0.0608175	0.00586554	0.0367389	0	0.0383085	0.00948671	0	0.0272622	0.01216	0.00274665	0.0129633	0	0.028982	0.571915	0.104839	0.0573976	0.0222966	0.00296896	0.102412	0.0279542
Q9Y3F4	3	2	15.7754	38780.5	Serine-threonine kinase receptor-associated protein	STRAP	0.115722	0.173082	0.950182	0.542397	0.363718	0.128983	0.700003	1.32418	1.89722	0.953575	6.53369	0.256049	0.409388	1.46174	1.32177	1.13506	0.60043	0.205844	0.74562	0.85363	0.651643	1.07849	0.868511	0.660018	0.730977	0.88222	0	0.681264	1.30528	0.983705	2.32747	2.94156	0.810672	1.97718	0.554758	0.603098	2.78013	1.68526	0.605912	1.64145	0.356215	0.208565	0.894276
Q3ZCQ8-2	7	3	46.0779	50978	Isoform 2 of Mitochondrial import inner membrane translocase subunit TIM50	TIMM50	0	0	0	0	0.134743	0	0.00110881	0.590164	0	1.07409	0	0.0469974	0.235498	0.0217803	1.32995	0	2.43533	0.0141832	0.305374	0.276737	1.15005	0.0825865	3.21502	1.08129	0	0.108261	0	0	0	0	0	0	0	0	0.0109465	0	0.0736549	0.00418503	0	0.113156	0	0.0492116	0
Q9UBK2	4	1	19.4443	92167.4	Peroxisome proliferator-activated receptor gamma coactivator 1-alpha	PPARGC1A	0	0	0.0204445	0	1.17853	0.260269	0.0351952	0.043577	0	0.154419	0.0358453	0	0.093256	0.0729158	0.0673538	0	0.112566	0.131822	0.22865	0.335486	0.409742	0.432728	0	0	0.0719494	0.0532788	0	0.0517934	4.02301	0.156338	0	0.0292789	0	0.032217	0.0281026	0	0.0836075	0	0	0.459248	0.575839	0	0
Q6UN15	36	8	197.902	66640.5	Pre-mRNA 3'-end-processing factor FIP1	FIP1L1	0.020503	0.0368172	0.140872	1.07388	1.32397	0.0570704	0.250369	0.81112	0.292937	0.351056	0.319181	0.33912	1.50984	0.144124	3.38325	0.116461	0.767238	0.524564	0.13859	0.591267	1.01246	0.042062	1.76667	0.820686	1.01358	1.16775	0.00794086	1.10871	1.50819	1.54717	0.944347	0.941612	0.675893	0.741164	1.05018	0.970397	5.45223	5.58628	6.93586	3.90507	4.16975	1.7496	1.44341
Q13620	2	1	11.0751	104552	Cullin-4B	CUL4B	0	0	0	0	0	0	0	0	0	0	0	0	0	0	0	0.0868985	0	0	0	0	0	0	0	0	0	0.0095646	0	0.0350271	0.0051677	0	0	0	0	0.000311727	0.0256653	0	0	0	0	0.0154515	0.0382687	0	0.00704546
Q9UPN3-5	291	1	1500.45	674130	Isoform 4 of Microtubule-actin cross-linking factor 1_ isoforms 1/2/3/5	MACF1	2.40893	0.396335	4.4366	5.97252	8.15076	0.820746	6.02337	3.62205	7.59736	1.67532	2.23041	13.3601	2.22653	2.92529	9.81972	2.92375	4.21592	3.20114	2.89821	2.0135	1.91556	19.6088	2.72063	20.9943	3.94114	3.89636	0.0192205	3.76407	3.16055	3.83515	7.63545	7.86662	8.76891	8.16225	7.40077	7.2377	9.82806	8.42934	8.63107	9.15656	7.03218	3.27593	4.74425
Q15973	5	1	23.5083	41643.1	Zinc finger protein 124	ZNF124	0	0	0	0	0	0	0.136331	0	0	0	0	0	0.0383028	0	0.0737401	0	0.0392639	0	0	0.0160124	0	0	0	0	0	0	0	0	0	0	0	0	0	0	0	0	0	0	0	0.190957	0	0	0
Q3SY00	2	1	11.552	62805.6	Testis-specific protein 10-interacting protein	TSGA10IP	0	0	0	0	0	0	0	0	0	0	0	0	0	0	0	0	0	0	0	0	0	0	0	0	0.345223	0.404058	0	1.58992	0.913283	0.550267	0.00502396	0	0	0	0.153883	0.0437453	0	0.1477	0.0658436	0	0.0890899	0.00626287	0.0803238
Q494R4	4	1	14.1502	23972.2	Coiled-coil domain-containing protein 153	CCDC153	0	0	0.0305346	0.0135105	0	0	0	0	0	0	0	0	0	0.0448289	0	0	0	0.0795174	0.155031	0.0966334	0.106544	0.0675548	0	0.0373281	0.769342	0.220176	0	0.413592	0	0.633244	0.107555	0.678004	0.10418	0.02116	2.61809	0.807899	0.124582	0.0752552	0.12629	0.0180742	0.0554782	0.478015	0.157267
Q5T7N3	2	1	8.6495	107969	KN motif and ankyrin repeat domain-containing protein 4	KANK4	0	0	0	0	0.428961	0	0	0	0	0	0	0	0.0385022	0	0	0	0	0	0.0123113	0	0	5.33024e-06	0.185486	0	0.218489	0.00261292	0	0.131767	0	0	0	0	0	0	0	0	0.01686	0	0	0.00631951	0.0126029	0.0120887	0.12645
Q8N4C6-7	37	2	205.313	250247	Isoform 7 of Ninein	NIN	0.0227004	0.0199517	0.0417777	0.0388859	0.00825841	0.0251828	0.0030912	0.00581111	0.0332089	0.000396879	0.0196488	0.00516582	0.0349337	0.0399629	0.0055568	0.0161601	0.0246473	0.1531	0.186629	0.0381629	0.0102159	0.0403152	0.0121419	0.0728158	0.0375298	0.0600523	0	0.0101528	0.00275938	0.00245532	0.139472	0.0309062	0.00845639	0.295908	0.121645	0.0121979	0.00597185	0.0448598	0	0.00881348	0.0619004	0.0265602	0.0152655
Q7Z6E9	101	12	505.095	202477	E3 ubiquitin-protein ligase RBBP6	RBBP6	2.65358	0.809566	4.67762	7.13833	5.07783	4.75249	1.06213	0.426542	1.21655	2.87306	6.05332	4.36386	6.39127	9.21858	3.2443	12.8561	3.37388	3.3265	15.8566	7.36956	3.96836	5.69517	0.87417	4.56035	4.74886	5.2775	0	4.1423	4.17313	2.80905	1.69143	5.03558	1.42089	8.82328	2.039	2.63739	5.72288	3.53052	6.10778	7.54175	8.36605	1.7838	3.92644
Q8N8E2	4	1	19.9518	59820.9	Zinc finger protein 513	ZNF513	0	0	0	0	0	0	0.0354256	0	0	0	0	0	0.04434	0	0.0140888	0	0	0	0.0581884	0.0854737	0.0367777	0	0.0900424	0	0.0444476	0.0556494	0	0	0	0	0	0	0	0.0657182	0.299111	0.0726642	0.393063	0.186397	0	1.02618	0.0470692	0	0
P07737	6	4	43.4624	15225.3	Profilin-1	PFN1	0.95362	0.141541	0.00118607	0.0192174	0.215446	0.143325	0	2.43041e-05	0.012054	0	0.0905981	0.104131	0.0222479	7.78166	0.00442937	0.112124	0	0.0131478	0.215086	0.0830707	0.085764	0.0173881	0.00295786	0.00188358	0.205355	0.354538	0	0.413745	0.316373	0.071479	0.0863072	0.255504	0.401605	0.201982	0.234275	0.56773	0.601981	0.562821	0.469377	0.939652	3.0361	0.102392	0.240302
Q7Z628-2	10	1	48.0632	62283.8	Isoform 2 of Neuroepithelial cell-transforming gene 1 protein	NET1	0.0675688	0.0217845	0.364712	0.299851	0.173689	0.177465	0.0231864	0.0782579	0.703925	0.149699	0.404116	0.539643	0.160514	0.437852	0.100515	2.19829	0.202274	0.74346	1.22843	0.488964	0.743502	0.531877	0.494	0.473187	0.306189	0.374749	0	0.546731	0.465725	0.595949	0.239609	0.196645	0.213306	0.388408	0.455119	0.362699	0.987313	0.653305	0.959043	0.415893	0.74029	0.0644051	1.0595
Q5TBA9	30	10	154.692	342297	Protein furry homolog	FRY	0.42375	0.0136313	0.253907	2.25403	0.0768879	0.370663	0.00582394	0.0614381	0.128139	0.169322	0.219987	0.78774	0.315425	2.16661	0.331147	0.359152	0.193606	0.218721	0.0914679	0.320151	0.0605511	0.152222	0.126487	0.106328	3.5691	3.09533	0	3.96906	3.25272	0.620683	0.712827	0.668731	0.345227	0.666911	0.218932	0.338572	0.747878	1.06516	3.12191	1.44347	0.943516	0.0683289	3.10738
Q8IZY2	1	1	4.2849	236403	ATP-binding cassette sub-family A member 7	ABCA7	0.109073	0	0	0	0	0.0185603	0	0.0594876	0	0.0703997	0	0	0.559552	0.445495	0.209714	0.0761756	0.511476	0.226148	0.105735	0.035009	0.0356892	0.0547707	0	0.0599233	0.174049	0.0932267	0	0.226195	0.0249815	0.0303287	0.128923	0.0650449	0.0781076	0.0751217	0.111705	0.0337026	0.0471348	0.0233712	0	0.183216	0.0748994	0.159105	0.0456553
P51816	5	1	25.0938	145626	AF4/FMR2 family member 2	AFF2	1.3255	0.359407	0.489255	0.156886	0.798258	4.46354	3.99872	4.82195	1.23605	0.116839	0.186692	1.3828	0.370315	1.92187	0.639802	0.00791284	1.36697	1.57799	4.44674	4.18152	0.42008	0.464059	7.09042	0.587059	1.30407	1.29781	0	1.06936	0.392335	0.917569	1.5704	1.24332	1.10709	0.474711	0.57916	0.335675	0.619411	0.551872	1.16429	1.84384	0.225538	0.389577	0.820911
P68366	17	1	141.009	50665.8	Tubulin alpha-4A chain	TUBA4A	0.00959862	0.00675569	0.319681	0.0760292	0.0668155	0.031708	0.255889	0.0857104	0.550725	0.0080139	0.0130332	0.0522267	0.0269935	0.0447127	0.0973898	2.7739	0.0373547	0.0970252	0.0176265	0.163807	0.091123	0.0301626	0.177923	0.0321089	0.0297353	0.0367571	0	0.0299295	0.0425445	0.044237	0.726621	0.201476	0.0940146	0.156017	0.334893	0.170225	0.154422	0.216227	0.0524735	0.80927	0.119321	0.0435126	0.0300132
Q7Z2W7	14	2	69.723	129225	Transient receptor potential cation channel subfamily M member 8	TRPM8	0.183264	0	0.00753764	0.892017	0	0	0	0.0458703	0.334436	0	0.0310775	0.0778423	0.0908749	1.41762	0.203864	0.362154	0.559793	0.277374	9.49245	1.5062	2.26844	0.634197	0.30001	0.774785	1.67482	3.10866	0	1.32908	0.615331	0.501153	1.26414	1.46758	0.757571	4.51793	0.788593	1.04247	2.32932	0.765852	0.860607	1.3267	0.865264	0.0475402	4.58357
O75643	28	7	151.187	246162	U5 small nuclear ribonucleoprotein 200 kDa helicase	SNRNP200	0.228951	0	0.251873	0.42693	0.396348	0.606383	0.179108	8.2162	20.4422	0.637137	4.20276	0.494264	1.08479	1.85905	1.67511	2.0039	0.68429	0.43138	1.46192	1.55314	53.3119	1.92272	0.668339	2.52982	6.78627	6.166	1.21316	6.00969	4.28763	3.51725	1.7366	0.459961	2.20627	1.31825	0.537486	0.721365	5.74789	6.37053	7.27513	2.49556	2.20555	7.78768	2.82801
P40227	4	2	19.6936	58480.5	T-complex protein 1 subunit zeta	CCT6A	2.50876	0	0	0	0	0	0	0	0	0	0	0	0.00149969	1.95624	0	0.142386	0	0	0.0125678	0.0236767	0.00257182	0.000569061	0	0	0.0526949	0.213707	0.0688495	0.106521	0.114879	0.0186484	0.0643187	0.0527899	0.00492044	0.14102	0.0286554	0.0117761	0.0612622	0.0352008	0.00258571	0.125853	0.064541	0.03707	0.00831769
Q5VUD6	3	1	14.8004	49609.1	Protein FAM69B	FAM69B	0.0117792	0.314505	0.0223236	0.137245	0.747017	1.84138	0	0.0545571	0.139984	0.184593	0.455671	0.176651	0.382262	0.273563	0.3054	0.0657355	0.246598	0.157098	0.9191	0.0835928	0.626288	0.522638	0.0347031	0.720459	0.151717	0.265409	0	0.133574	0.177348	0.159721	0.614933	0.28518	0.143804	1.00515	1.54543	0.520774	0.949074	0.548338	0.629783	1.6473	0.824211	0.0148792	0.670051
P35125-2	6	1	29.2075	123882	Isoform 2 of Ubiquitin carboxyl-terminal hydrolase 6	USP6	0	0	0.0906489	0.0440022	0.0259244	0	0.0581521	0	0.0107059	0.1036	0	0.043726	0.0335307	0.902674	0	0	0.096855	0.247316	0.00740275	0.217121	0.417498	0.765745	0.159311	2.28522	2.06748	1.92556	0	0.168476	0	0	2.88385	1.29993	0.574491	0.131021	0.124261	0.272153	0.0991133	0	0	0	0	3.39304	3.68606
O75665	8	5	36.1379	117128	Oral-facial-digital syndrome 1 protein	OFD1	0.0171764	0.269041	2.56619	4.1821	0.809501	5.12789	0.580857	0.244889	6.79111	1.42169	3.0224	0.753077	2.40473	1.62042	2.70105	25.6466	6.89961	6.90779	2.16775	3.87695	11.3601	0.535985	0.431957	9.09118	0.441493	0.609586	0.0289283	0.615378	0.360655	0.177613	0.659815	0.585219	0.844218	0.679616	0.497617	0.526091	1.05669	0.573027	1.80893	1.76946	1.25912	0.476991	0.557992
P38117	8	4	49.4718	28071.8	Electron transfer flavoprotein subunit beta	ETFB	0.51936	0	0	1.19188	0.209104	0.466556	0.869066	0.0243934	0.0759853	0.0324269	0.0164889	0.878819	0.733925	1.92878	0.596166	4.71853	1.93616	1.14562	2.36115	6.1759	10.9617	1.21855	0.15975	1.81068	16.6867	16.6572	0.756127	16.9816	19.8191	5.96016	5.16684	6.56541	3.52501	17.7586	3.09906	2.11926	32.5237	18.0133	12.5126	25.7629	33.1718	7.42682	14.6125
O15504	8	4	41.7147	45042.7	Nucleoporin-like protein 2	NUPL2	0.0163836	0.0761292	0.0280502	0.605273	0.779787	0.443989	0.434669	0.183183	0.117303	0.445384	0.029004	0.277914	0.593489	0.266051	0.14853	0.0330873	0.197741	0.891055	0.352314	0.0624003	0.0640311	0.393102	0.201072	0.0843205	0.134599	0.0318798	0	0.0809044	0.00121666	0.0168474	0.365966	0.032395	0.0325708	0.0801395	0.118677	0.075517	0.390012	0.0396359	0.0317377	1.67739	3.14788	0.046352	0.151042
O14910	3	1	17.769	26110.8	Protein lin-7 homolog A	LIN7A	0	0	0	0	0	0	0	0	0	0	0	0	0	0	0	0.0394996	0	0	0	0	0	0	0	0	0.154236	0.127696	0	0.121809	0.106269	0.0262901	0.0555793	0.0772625	0.101924	0.120789	0.11175	0.257574	0.142357	0.0813298	0.0918278	3.14685e-05	0.0930218	0	0.00512736
Q9HA72-2	3	1	23.8159	24117.7	Isoform 2 of Calcium homeostasis modulator protein 2	CALHM2	0	0	0	0	0	0	0	0	0	0	0	0	0	0	0	0	0	0	0	0	0	0	0	0	0	0	0	0	0	0	0	0.0260591	0	0	0	0	0.0806696	0	0	0	0	0	0
Q6UWF6	1	1	4.3446	13084	Putative uncharacterized protein UNQ3029/PRO9830	UNQ3029/PRO9830	0	0	0	0	0	0	0	0	0	0	0	0.0733038	0	0	0.133739	0	1.88805	0.458669	0	0	0	0	5.49339	0	0.0905292	0.454771	0	0.0425179	0.0283422	0	0	0	0	0	0	0.0225012	0.174074	0	0	0.0747013	0	0	0.383531
P24752	35	15	212.711	45484.8	Acetyl-CoA acetyltransferase_ mitochondrial	ACAT1	16.3114	0.0271395	0.0497667	1.01547	0.0703093	0.393024	1.47121	1.13715	0.521041	1.49867	0.300777	1.31207	3.10532	13.9545	3.28911	7.71354	6.47915	5.1368	0.881882	25.0359	7.4318	1.37317	2.07015	25.7055	3.01866	3.84513	0.0159259	3.32484	1.74762	1.35629	2.02089	2.61121	2.8511	4.5506	2.74957	2.79981	6.30995	3.39353	0.583263	4.60555	2.29803	1.67978	3.59113
Q6PHW0	1	1	5.4514	33530.8	Iodotyrosine dehalogenase 1	IYD	0.0349424	0	0.0542779	0.34299	0.111368	0.0314442	0	0.0575384	0	0	0.169592	0.18638	0.0294519	0.0880021	0.00189454	0	0.00570792	0.509374	1.36895	0.0372214	0.197478	0.0194265	0.000707926	0.0720856	0.547347	0.740423	0	1.06097	1.0522	1.42759	1.01565	0.727939	0.703389	1.91992	1.37028	0.737173	1.21642	0.762432	0.648975	2.01703	1.5139	0.0550306	1.39439
Q8N8E3-2	2	2	9.5299	24594.8	Isoform 2 of Centrosomal protein of 112 kDa	CEP112	0.974291	2.40782	4.39678	2.91984	3.11558	1.32747	2.73311	4.7061	9.47762	3.22651	5.55678	2.20611	4.49937	2.75399	4.92303	0.665152	6.23519	7.57683	6.91691	6.15265	3.08062	6.26721	4.04572	4.00323	21.9481	19.6819	0.0156803	12.5031	14.2501	13.5634	6.61195	7.28706	6.90896	8.486	7.71525	7.56221	8.60396	5.46928	3.71754	5.28417	8.89568	2.53568	8.59368
Q16643	2	1	10.3994	71885.6	Drebrin	DBN1	0	0	0	0	0	0	0	0	0	0	0	0	0	0	0	0	0	0	0	0	0	0	0	0	0	0	0	0	0	0	0	0	0	0	0	0	0	0	0	4.2032	3.01503	0	0
Q99715	3	1	15.8364	334345	Collagen alpha-1(XII) chain	COL12A1	0.000321317	1.966	9.42318	5.42211	4.13101	4.67715	0.00363812	0.149873	0	0.261866	19.03	21.7213	0.0341392	0.0853541	0.234889	0.302233	0.439704	0.413835	0.327123	0.317037	0.764582	0.282645	1.5591	0.314387	0.314491	0.340929	0	0.138557	0.160475	0.222732	0.0870898	0.045343	0.0502004	0.524586	0.0923716	0.0891168	0.317268	0.1351	0.0830559	0.0276937	0	0.102217	0.219564
Q9UQE7	17	3	89.1321	141941	Structural maintenance of chromosomes protein 3	SMC3	1.90035	0.112598	0	0.304163	0.0466676	0.274166	0.632018	6.68912	1.05162	0.235722	0.224855	0.107239	1.42067	6.96207	0.396359	0.0635787	2.04517	0.902148	0.659162	6.23039	2.39486	2.28514	0.930348	0.994413	2.23888	2.77249	0	2.62759	1.54072	1.59305	1.05974	2.40254	3.23078	3.36906	5.829	4.99895	14.4597	10.5658	9.43439	2.38482	1.93738	0.938291	2.02774
Q96K21	5	1	24.4705	52458.8	Zinc finger FYVE domain-containing protein 19	ZFYVE19	0.354733	0.190984	0.148999	0.109314	0.175077	0.449975	0.083874	0.0861813	0.0774108	0.0588997	0.0393768	0.100512	0.178147	0.0114746	0.0103298	0.393565	0.110107	0.0683948	0	0.112384	0.01072	0.162254	0.0370698	0.00587787	1.68655	0.920742	0.352487	0.825464	1.76376	2.66194	0.124582	0.0109876	0.0294808	0.0423485	0.0527358	0.0105558	0.0126073	0.0222493	0.125935	0.0137961	0.0161749	9.00994	0.91401
Q9H4E7	10	3	54.0485	74480.7	Differentially expressed in FDCP 6 homolog	DEF6	0	0	0	0.00883493	0	0	0.0142145	0.0918194	0.714851	0	0	0.0168568	0.0239698	0.00733625	0.0181182	0	0.0833325	0.0092795	0.630187	0	0.433096	0	0	0.01229	0.0381461	0.0286799	0.0173785	0	0.0451266	0.00594602	0.0197762	0.0943029	0.128563	0.0209096	0.0399544	0.016524	9.48437	8.13857	8.20281	0.169589	11.3338	0	0
P22105	13	5	61.8527	471340	Tenascin-X	TNXB	1.41757	1.65472	0.976035	1.99317	4.27014	0.330769	1.78542	7.72499	1.82133	13.6032	0.700031	0.410765	5.25174	2.37949	7.47536	0.241032	4.43694	1.59941	1.62168	3.05703	2.97663	7.14315	2.08528	7.84713	11.8066	8.93838	0	15.3958	1.30516	14.543	4.65544	2.72493	2.8769	2.85213	2.10255	1.78986	1.21712	1.04421	1.9254	0.590366	0.661307	3.96163	6.16739
P50914	1	1	5.3732	23545.9	60S ribosomal protein L14	RPL14	6.25905	0.296224	4.18203	14.0737	33.6247	27.7704	34.8538	12.2145	25.6528	8.97448	3.27452	11.1376	20.8786	3.64265	52.1039	13.6763	9.5068	14.4836	1.38966	1.81017	22.6778	9.62859	23.8313	13.1077	29.5188	23.8042	0.0529564	28.1414	10.0969	26.6698	21.2721	16.2098	20.463	13.2196	18.9615	17.4874	18.2851	15.5695	11.0039	13.7257	9.51968	13.4918	29.6066
P62258	7	2	41.3484	29345	14-3-3 protein epsilon	YWHAE	0.0019709	0.0251356	0.0982435	0.0964175	0.0342914	0.0692414	0.000817358	0.0118259	0.0273318	0.0121716	0.101187	0.0704932	0.0681699	0.233888	0.225598	3.3869	0.364472	0.152719	0.442292	1.06009	0.78319	0.186727	0.00617335	1.96726	1.01114	0.984995	0.00406605	0.790832	0.618157	0.566232	0.155168	0.0361325	0.0579576	0.754732	0.2201	0.360765	0.787497	0.151858	0.240128	1.42485	0.826854	0.0380617	1.226
Q9C075	4	2	19.4677	48302.3	Keratin_ type I cytoskeletal 23	KRT23	0.329411	0.231122	0.0811751	0.0826009	0.105548	0.554073	0.589598	0.120729	0.0482741	0.0680161	0.00213036	0.000177741	4.58542	1.0929	13.3688	0.00806754	0.829845	0.629964	0.989735	0.232772	0.657935	0.612354	0.0952993	1.03345	9.90394	8.98656	0	6.28887	1.44893	5.38128	1.35796	2.52688	2.33837	0.614713	1.22086	1.02261	4.88249	1.65421	1.53189	6.43913	2.70456	1.22224	7.01351
Q16658	6	3	29.4272	55157.3	Fascin	FSCN1	0.946353	0	0.00732435	0	0	0.00176171	0.0030469	0.00270017	0.00154529	2.93795e-05	0.0068513	0.0161397	0.0179073	0.142535	0.0121289	0.109278	0.0354474	0.0151523	0.447077	0.224084	2.4235	0.0116039	0.129664	0.0265875	0.0407671	0.280773	0	0.203095	0.11174	0.0114385	0.0106372	0.0108391	0.00971373	0.283625	0.047083	0.0268038	0.640101	0.51445	1.05518	0.15765	0.306038	0.0745998	0.0931719
Q9NWH9	4	1	22.364	117434	SAFB-like transcription modulator	SLTM	0	0	0	0	0	0	0	0	0	0	0	0	0	0.0162599	0	0	0	0	0	0	0	0	0	0	0	0	0	0.0127716	0	0	0.421669	0	0	0.0010362	0.143509	0.0762554	0	0.0251758	8.16839e-05	0.150737	0.0380483	0	0
Q29836	12	1	77.4051	40627.2	HLA class I histocompatibility antigen_ B-67 alpha chain	HLA-B	0	0	0	0	0	0	0	0	0	0	0	0	0	0	0.101638	0	0	0	0.334629	0	0	0.00392476	0	0.00674014	2.4096	3.27933	0	1.5931	1.33172	1.64513	0	0.0720216	0.0341159	0.023094	0.0169428	0	0	0	0	0	0	0	8.52489
Q9Y4F3	11	5	46.9172	195939	Meiosis arrest female protein 1	KIAA0430	1.64203	0.333332	0.482504	0.571561	1.20149	0.679996	3.07208	1.22292	2.85811	0.725738	1.15217	1.01402	0.567992	0.346857	0.502939	1.84028	1.41686	0.928324	1.06798	1.42105	0.422314	1.01176	1.11085	0.880631	2.35414	2.25104	0	1.79597	1.18269	1.59649	2.29901	1.0957	0.462995	1.0058	0.607187	0.330273	0.51365	0.466753	0.250917	0.336951	0.311371	0.484484	1.51337
Q86XA9	28	8	132.513	225312	HEAT repeat-containing protein 5A	HEATR5A	0.183338	5.71143	0.227492	8.34274	0.530823	0.533162	2.53768	0.691323	1.04718	0.67933	2.84834	0.899902	0.467232	1.3369	2.06901	2.99452	1.15634	0.123614	3.04763	1.39242	4.87414	0.604216	4.2219	0.248155	2.24788	3.19415	0.305709	2.63229	1.89174	3.22352	5.83145	4.17049	3.95532	3.89661	3.95784	3.68766	3.67617	1.73521	1.16774	2.24469	1.40043	3.32263	1.90063
Q9NQX1	4	1	18.412	75143.5	PR domain zinc finger protein 5	PRDM5	0	0	0	0	0	0	0.0250103	0	0	0	0	0.0307804	0	0.000976607	0.00561637	0.0165398	0	0	0.0061057	0	0.0252728	0.0113696	0	0	0.00199241	0.00694101	0.0614679	0.0449059	0.128263	0.149039	0.11656	0	0	0	0.0441776	0.0100297	0.0949944	0	0	0.00115269	0.000700919	0.00642178	0
Q9UQ88	24	6	122.502	91589.8	Cyclin-dependent kinase 11A	CDK11A	5.20305	3.64258	6.46695	2.21442	8.93898	5.05773	6.472	5.91333	10.2157	3.59412	1.97676	5.57146	5.53608	10.2455	2.19827	0.969648	11.3986	4.60857	14.1638	8.37597	12.9378	6.36903	5.46077	4.87133	5.86635	5.60657	0	7.13568	3.45617	6.48605	7.56091	7.51231	6.24431	5.10806	3.04919	4.05808	4.34527	3.25891	2.82596	6.82028	2.55042	4.53112	5.57833
Q9NS23	3	2	15.3093	39903.4	Ras association domain-containing protein 1	RASSF1	0.934687	0.476709	0.331342	1.142	0.253242	0.252112	8.3502	2.45398	1.69448	3.92466	1.02693	1.34007	4.4715	1.8697	3.51825	7.62749	2.71346	0.395341	1.0406	0.72586	1.06122	1.29654	17.6068	0.569776	1.02741	0.88032	0.0675095	1.28272	2.84629	1.25175	1.32123	1.21791	1.06805	1.37113	1.96617	1.84213	0.711813	1.43196	0.450223	1.16007	0.856187	1.26192	0.814736
Q07864	19	2	104.704	264199	DNA polymerase epsilon catalytic subunit A	POLE	0.00183912	0.0478614	0	1.25545	0.031707	0.337794	1.03607	0.30342	0.192368	0.12037	0.179063	0.0548338	0.0339592	0.0280487	0.0491069	0.0688943	0.310905	0.0358154	0.0317065	0.094807	0.0192025	0.0424394	0.0858248	0.0137699	0.375767	0.428194	0	0.482565	0.377231	0.139095	0.870196	0.978069	1.49563	0.269576	1.46441	2.7312	0.252938	0.311007	0.00946342	0.19065	0.101865	0.298128	0.103491
Q9Y6N7	16	5	96.5198	182070	Roundabout homolog 1	ROBO1	0	0.0141076	0	0.0876625	0.249325	0.0457265	0.0511097	0.0879369	0.0505253	0.0186381	0.0159137	0.00336068	0.115704	0.416459	0.0702034	0.0422747	0.103593	0.139416	0.599426	0.388631	0.0720225	0.15395	2.37973	0.206701	0.80281	0.782356	0	0.24553	0.320112	0.542244	0.525585	0.455207	0.34696	0.895206	0.477863	0.4347	3.28982	1.55775	1.14376	4.37782	3.24912	0.330018	0.930865
Q7Z3B3	16	3	81.3645	121823	KAT8 regulatory NSL complex subunit 1	KANSL1	0.0418688	0	0	0.515259	0.028436	2.56839	0.0507701	0.173227	0.0273726	0.0424915	0.0281165	0.33845	0.0746037	0.539381	0.0269249	0.791704	0.310844	0.21036	0.32641	0.987995	0.326126	0.0404382	0.296324	0.079538	3.09903	4.19173	0.021565	1.89167	1.20002	0.236916	0.374589	0.19337	0.267499	1.67399	0.602603	0.174713	2.22176	0.823925	0.30987	0.823307	0.433038	0.040748	3.82785
P14735	10	1	52.7405	118767	Insulin-degrading enzyme	IDE	0.00273635	0.0162557	0.00917754	0.0239216	0.00283666	0.000345901	0.000543171	0.0492022	0.0100711	0.000605686	0.00140407	0.00510827	0.000425527	0.0124261	0.0199303	0.00213166	0.000757323	0.0002672	0.0011353	0.00719004	0.00114233	0.00199661	0.0302753	0.00357867	0.323275	0.443723	0.00585847	0.355083	0.156216	0.231594	0.0738001	0.00850733	0.0314513	0.0657015	0.0529838	0.0721629	0.157095	0.112688	0.0228762	0.0931676	0.150988	0.234903	0.175939
P0CG22	3	1	16.0647	30835.8	Putative dehydrogenase/reductase SDR family member 4-like 2	DHRS4L1	1.91921	0	0	0.120478	0.0133313	0.291693	0.508813	2.40264	0	2.28121	0.0740675	0	3.61272	4.30613	0.277789	0	0.1448	5.50577	5.88681	6.18924	6.99145	3.95546	2.97591	1.41204	0.140107	0.964058	0	0.493194	0.0753536	0.840907	0.350673	0.266621	0.0859372	0.535052	0.473394	0.28657	1.22108	0.108855	1.33747	1.38804	8.17447	2.62098	1.27108
Q5THR3	68	11	353.108	174812	EF-hand calcium-binding domain-containing protein 6	EFCAB6	0.881612	1.31061	0.491359	0.974522	1.89445	20.6258	22.6994	1.93003	18.7363	3.45228	0.11032	6.69568	3.84541	0.806954	18.332	1.72353	17.1886	0.727399	0.0927907	0.36019	0.357091	0.799066	57.3151	0.763743	7.96164	7.36376	0	3.91108	4.27477	2.92948	86.29	53.1735	68.2565	16.0421	10.9906	11.2592	1.7118	1.02281	0.766361	4.50145	2.39234	7.87341	2.20325
P60903	6	1	38.4481	11317.2	Protein S100-A10	S100A10	0.319567	0	0	0	0.348956	0	0	0.0265345	0.116121	0	0.18	2.66453	0.710354	0.727638	0.195436	0.00784002	0.276657	0.103571	0.793051	0.0303185	0.332773	0.966546	0.000229509	1.34565	0.229197	0.867718	0	0.187707	0.803877	0.780894	0.431398	0.137537	0.278685	1.03418	0.133094	0.302864	0.233735	0.111346	0.279371	0.474666	0.263208	0	2.09469
Q9BSJ8	2	1	10.3835	123370	Extended synaptotagmin-1	ESYT1	1.11643	0.681527	0.932124	2.84346	1.11424	5.24322	5.04503	2.44325	4.1445	7.60062	3.88935	0.706012	3.16017	4.15043	9.55465	13.4483	2.00584	3.8941	3.73135	4.04143	4.19732	7.27118	5.30081	1.996	4.45234	4.96686	0	7.58222	3.50704	7.43388	8.25866	5.72255	5.44743	4.45088	5.16951	5.33416	3.20712	0.361931	2.54974	3.06347	1.90867	2.73737	1.61009
Q9BXT6	6	2	30.2958	137175	Putative helicase Mov10l1	MOV10L1	0.0269784	0.012426	0.0268215	0.036234	0.0223198	0.427716	0.278009	0.0211306	0	0.0757672	0.0489856	0.0244308	0.0532127	0.0899087	0.100854	0.0149252	0.122146	0.0429434	0.146938	0.345354	0.208673	0.0242711	0.0200723	0.142444	0.43267	0.416627	0.0183412	0.339935	0.514518	0.648241	0.147374	0.210426	0.171541	0.127324	0.390244	0.26744	0.456707	0.832264	0.161994	0.350536	0.0612199	0.33228	0.667662
P26373	2	1	12.7534	24318.5	60S ribosomal protein L13	RPL13	0	0	0	0	0	0	0	0	0	0	0	0	0	0	0	0.0173204	0	0	0	0	0	0	0	0	0	0.144913	0	0	0.0768813	0.10677	0.00733857	0.0847283	0.230705	0	0.249966	0.167779	0.0236097	1.9797	1.41127	1.62036	0.729939	0.825134	0.0510163
Q9Y592	28	7	158.9	82230.2	Centrosomal protein of 83 kDa	CCDC41	0.108263	1.96659	0.130286	1.16878	0.101199	0.088481	2.65534	0.667663	1.72767	0.468058	0.400543	0.309357	0.948493	1.72646	1.30369	2.83336	0.92549	0.807079	1.32929	1.56341	0.626009	1.52173	0.400435	1.76694	2.82381	1.1628	0	3.87946	3.0019	2.43428	1.20714	0.683136	0.65859	1.30778	0.798215	0.585972	5.77216	4.26127	3.25118	6.88193	4.04509	0.37638	1.11802
Q86US8	16	4	71.9724	161603	Telomerase-binding protein EST1A	SMG6	0.547295	0.193176	1.51379	0.230534	0.257995	0.58005	3.12705	1.01563	0.501132	1.25125	1.36054	0.829026	0.517106	0.218687	0.603248	0.192618	0.564097	0.253587	0.342491	0.202241	0.35366	0.361986	0.861001	0.219468	1.04677	1.01724	0.000361428	1.3278	0.974899	1.11767	0.668789	0.876285	1.30883	0.412461	1.34959	1.46837	0.874554	0.637646	0.624508	0.935315	0.856689	1.09191	0.723544
Q86V21	5	3	25.5345	75714.6	Acetoacetyl-CoA synthetase	AACS	0.133072	0	0.560827	0.195699	0.0191428	0.0230566	0.754969	1.60524	3.14549	0.604879	0.146997	0.0438799	2.86196	0.120183	0.604221	33.029	1.093	1.83193	0.0223518	0.0130315	0.44487	0.0730918	0.00490806	1.52048	0.0072616	0.00324438	0.00975543	0.0308455	0.0209943	0.00147115	0.0309437	0.00382163	0.0195875	0.159164	0.0193549	0.0045094	0.00251005	0.0161842	0.0615546	0.0229371	0.0187644	0.0320407	0.0100566
P09936	5	2	30.954	25166.6	Ubiquitin carboxyl-terminal hydrolase isozyme L1	UCHL1	0.118258	0.0661474	0	0	0.741793	0	0.194712	0	0.183748	0	0	0	0.22767	0.135115	0.167773	0	0.231262	0.031102	0.146166	0.0581932	0.0998894	0.051561	0.136728	0.848786	0.136048	0.101075	0	0.20778	0.0635911	0.167069	0.186084	0.0240606	0.0170389	0.266171	0.0913967	0.0696577	0.0613782	0.0462028	0.0535908	0.21852	0	0.022413	0.33824
Q76N89	11	2	52.3048	180922	E3 ubiquitin-protein ligase HECW1	HECW1	0	0	0	0	0	0	0	0	0	0	0	0	0	0	0	0	0	0	0	0	0	0	0	0	0.0471917	0.0402651	0.092212	0.203177	0.0203335	0	0.0351255	0.0158415	0.840324	0.0078543	0.241166	0.206086	0.0441241	4.00941	3.17565	0.204404	4.04273	1.44809	0.625774
Q9BPU6	13	7	66.4103	61991.7	Dihydropyrimidinase-related protein 5	DPYSL5	0.0544999	0.629888	0.0659069	0.0378599	0.0261443	0.155275	0.13983	0.245003	0.227097	3.27672	0.34505	0.227776	0.898927	0.478389	0.506559	0.0212603	0.108973	0.845146	0.65445	0.667261	0.367726	0.531526	0.748166	0.237532	1.55772	1.24198	0	0.77009	1.09978	0.922533	0.306859	0.305916	0.290549	0.128601	0.517454	0.859109	3.00076	3.27931	0.160125	0.412839	5.76758	0.189484	1.22832
Q8TC12	4	2	19.5298	35785.5	Retinol dehydrogenase 11	RDH11	0.417253	0.0942616	0.044063	0.312221	0.219652	0.046724	0.192003	0.0624161	0.211443	0.0795533	0.255314	1.4254	0.106375	0.195058	1.03939	0.0704923	0.0874324	0.301755	0.2718	0.373486	0.00724447	0.126169	0.985971	0.146455	0.018893	0.0312004	0	0.0771175	0	0.108871	2.3293	0.0116911	0	1.43251	0.0172298	0	0.0125074	0	0.182734	0.107057	0	0.0966205	0.01015
Q8N944	8	2	46.589	91699.4	APC membrane recruitment protein 3	AMER3	0.74547	0.602827	0.192481	1.31947	1.44769	1.25939	0.696246	3.47821	1.37603	2.70619	1.21064	1.91982	3.74888	4.02595	3.20389	0.00226731	2.29462	1.27968	2.25828	2.38851	1.39645	2.6488	3.14019	1.50581	1.69391	1.44563	0	2.07678	1.41481	1.24934	2.09925	0.882399	1.80252	1.83439	0.898575	1.32313	0.923911	0.715992	0.382409	0.631693	0.281786	1.1592	1.47165
P51991	2	1	10.4873	39823.1	Heterogeneous nuclear ribonucleoprotein A3	HNRNPA3	0.47185	0	0.0261638	0.00459327	0.0319968	0.0241711	0.0882457	0.00740765	0	0.00132431	0	0	0.250641	0.042498	0.014101	0	0.357662	0.131547	7.85126	0.0604565	0.0503329	0.289836	0.02072	0.17089	0	0	0	0	0	0	0	0.000723846	0	0	0	0	0	0	9.13884e-06	0	0.00240946	0	0.00010666
Q68EM7	6	1	27.8828	95836	Rho GTPase-activating protein 17	ARHGAP17	0	0	0	0	0	0	0	0	0	0	0	0	0	0	0	0	0	0	0	0	0	0	0	0	0	0	0	0	0	0	0	0	0	0	0	0	0	0	0	0	0	0	0
Q9P253	2	1	11.4841	111554	Vacuolar protein sorting-associated protein 18 homolog	VPS18	0.311992	17.014	2.71102	3.3862	2.87471	18.8545	0.0407135	0.423505	0.228239	0.138423	0.434584	0	3.61062	3.95246	0	0	0.309593	4.97722	17.921	18.8661	17.4535	10.3024	0	0	14.5652	10.0633	0.0328334	28.4344	0.0699192	33.642	2.04202	0.735968	1.22957	4.33232	6.68732	5.81355	9.77544	11.3153	5.91757	6.31464	5.2945	4.72614	11.5851
Q9UJU2	4	1	18.9921	44314.8	Lymphoid enhancer-binding factor 1	LEF1	0	0	0	0	0	0	0	0	0	0	0	0	0.193056	0.0685618	0	0	0	0.0894906	0	0.0407424	0	0	0	0	0	0.262195	0	0	0	0	0	0	0.0136272	0	0	0	0	0	0	0	0	0	0.0662133
P35241	19	1	104.754	68678.1	Radixin	RDX	0.0724768	0.00391599	0.0739617	0.00553028	0.0107211	2.51489	0.333268	0.00838331	0.0136726	0.856403	2.22699e-06	0.180417	0.0284847	0.0101012	0.0248289	0.0348413	0.0215486	0.0873367	0.225794	0.233766	0.0213584	0.0730084	0.33672	0.0292266	0.0224598	0.030404	0	0.0656215	0.0317262	0.32269	0.0521833	0.0255544	0.0570654	0.0648086	0.0117429	0.0442942	2.26074	1.12917	0.131418	0.852857	0.214316	0.0943459	0.0366926
Q9H7X7	2	2	11.2356	21177	Rab-like protein 5	RABL5	0.0246794	0	0.653787	0	0.190647	0.213653	0.0626102	0.0793215	0.106481	5.87738	0.0907306	0	22.2337	1.50452	0.0907161	0	12.5235	7.47705	0.0990149	0.123044	0.0168424	0.0777468	0.0792068	9.24073	1.21855	0.940448	0	0.349278	0.32146	0.507869	0.0942256	0.16259	0.207972	0.370196	0.052938	0.0807709	0.0550722	0.177928	0.109558	0.748283	0.297007	0.717893	0.616312
Q15811	11	1	53.5081	196277	Intersectin-1	ITSN1	38.8149	0	0.147022	0.537357	1.64499	0.468251	0.861937	3.94409	0.687135	0.0438138	0.0941606	12.1594	0.784752	1.84982	1.26165	0	2.12569	0.941659	1.5652	1.842	1.87394	0.814662	2.89696	1.66454	1.08082	1.08819	0	0.804345	4.58166	1.04622	2.227	2.2012	1.05046	1.12843	1.02147	1.37147	2.10309	2.39001	0.0457042	5.90112	2.17183	2.07326	0.885811
P82930	3	3	16.0044	25707.5	28S ribosomal protein S34_ mitochondrial	MRPS34	5.92041e-06	0.0890261	0.108994	0.103938	0.00309028	0.33958	0.0561796	4.24769e-07	0	0.16482	0.323352	4.10427e-05	0.388683	0.209419	0.0462358	0.652249	0.0047634	0.935121	0.296623	0.100607	0.095222	0.262421	0.0406071	0.0740806	0.88569	0.366643	0.108096	0.279997	0.0812805	0.118253	0.365061	0.0937315	0.0552398	0.43766	0.15636	0.262386	1.3178	1.29787	0.393698	1.15654	0.122059	0.0846734	0.173449
Q7Z4N2-7	1	1	4.3532	15384.4	Isoform 7 of Transient receptor potential cation channel subfamily M member 1	TRPM1	0	0	0	0	0.00393935	0	0	0.00162421	0.0765975	0	0	0	0.292811	0	0	0	0.579388	0.229055	0	0	0	0	0	0	0.111331	0.0554615	0	0	0	0.0979602	3.15949	1.24708	1.17151	3.01094	2.97254	2.44694	0.574344	0.477983	0.348421	0.0202474	0	3.42769	0.128758
P35908	7	1	34.8187	65718.1	Keratin_ type II cytoskeletal 2 epidermal	KRT2	0.383604	0	0.390831	0.508586	0.335139	0.361349	0.0531144	0.361733	0.110115	0.226491	0.413462	0.335076	1.42206	1.44917	0.654443	4.20619	1.29959	0.812646	2.14222	2.18615	5.60795	0.285235	0.0327734	1.50216	4.47977	3.20291	0	4.81952	4.28667	0.345309	0.472235	0.548587	0.839343	2.24711	0.390851	0.726453	3.44471	1.95134	1.90409	3.46974	5.38104	0.00943969	3.01878
P55789	1	1	4.5855	24019.5	FAD-linked sulfhydryl oxidase ALR	GFER	0.217261	0.105636	0.120702	2.21803	1.33476	0.974791	2.67485	1.0439	0.757093	1.00956	0.502274	0.395013	1.11559	0.537476	2.45073	0.435937	4.53561	0.746215	0.411123	0.169742	0.427137	0.546319	39.8689	0.648828	0.746567	1.18928	0	0.639348	0.562418	1.12819	1.56562	0.943923	1.4111	1.69151	1.17443	1.23351	0.967438	0.361876	0.362646	0.682707	0.542774	2.06219	1.89988
A6NNE9	6	3	39.6712	44733.3	E3 ubiquitin-protein ligase MARCH11	MARCH11	0.0673438	0.501775	1.77433	0.656101	1.21019	0.419326	1.61131	1.37913	2.20344	0.852071	1.5774	1.31362	2.27847	0.946737	1.68283	6.75159	0.802782	2.48961	0.527631	0.705435	0.476886	2.22087	6.21674	1.86863	1.41225	1.20962	0.006066	2.02527	2.05984	2.92764	3.18256	3.17134	3.16847	2.41819	2.62803	2.78394	1.12229	0.589768	1.57716	0.780836	0.781242	3.05591	2.27509
O60336	1	1	3.8912	165643	Mitogen-activated protein kinase-binding protein 1	MAPKBP1	3.20695	0	0	0	0	0	0	0	0	0	0	0	0	3.87708	0	0	0	0.0355355	0.00511623	0.0150905	0.0402078	0	0	0.00849878	0.023049	0.100465	0	0.250102	0.363973	0.358012	0.025616	0.068672	0.0465619	0.216719	0.0156744	0	0.0347527	0.0128234	0.0205605	0.0176474	0.0334156	0.0283407	0.0328729
Q70EL2	5	1	24.0078	93159	Ubiquitin carboxyl-terminal hydrolase 45	USP45	0	0	0	0.153573	0	0.0312	0.695026	0	5.57153	0	0	0.121231	3.20746	0.577348	0.019998	0	1.83558	3.16595	0.172999	0.962419	0.142332	0.111901	0.0818605	3.73284	2.98862	2.67449	0	3.10638	1.03604	1.5451	0.267422	0.285704	0.352539	0.187828	0.543806	0.168668	0.0657573	0.740262	0.46183	10.5205	6.4666	0.0391408	0.680021
Q99941	6	2	26.5823	77279.6	Cyclic AMP-dependent transcription factor ATF-6 beta	ATF6B	1.90788	0.345566	0	0.0676943	0.566256	0.262896	2.7883	1.13222	0.234548	1.44	0.0487424	2.86339	0.306133	2.34095	1.79745	0.539009	1.34739	0.874885	1.29336	0.140507	0.739646	2.93941	5.10052	0.329029	0.819901	1.01313	0	0.824675	1.48208	1.0303	1.45233	1.02235	1.89826	0.894424	1.81766	1.98029	1.92926	2.35456	2.72309	1.66936	1.90116	1.70225	1.37774
Q8TD43	15	5	83.8813	135784	Transient receptor potential cation channel subfamily M member 4	TRPM4	16.0537	0.0121472	0.00359871	1.83777	0.402372	0.0955472	0.0982066	0.00335932	0.161858	0.15421	0.0611395	0.0437046	0.498453	18.1386	0.274119	1.00506	0.405364	0.478272	1.79329	2.53431	6.21241	0.266761	4.00049	0.809036	10.0985	9.15763	0	16.6562	10.6093	6.20074	2.9154	1.75971	2.01679	14.635	1.44948	1.28586	14.0325	4.15366	5.64501	10.3895	8.62731	0.149238	7.54044
O60469	7	2	37.8256	224028	Down syndrome cell adhesion molecule	DSCAM	2.08566	0	0	1.52284	0	0	0	0	0	0	0	0.2945	0.817762	4.99734	0.00508523	0.0808549	0.0976197	0	1.36116	0.955091	0.173012	0.0248084	0.0333795	0	8.13414	5.80669	0.109832	6.61642	4.33719	2.25456	0.525451	0.180661	0.114365	1.96104	0.298159	0.282087	2.75515	0.563975	0.423831	0.769637	1.11704	0.89588	8.19207
B7Z8K6	3	1	14.9542	17255.9	T-cell receptor delta chain C region	TRDC	0	1.29131	0	0.179869	0.000988511	0.0251426	0.190798	0.0362874	0.0263603	0	0	13.0729	1.13381	0.513898	0.0132347	0.150655	0.43473	0.000914397	0.735734	0.451245	1.99856	0	2.38062	2.72715	0	0.855393	0	0.372381	0.0711826	0.0989564	0.194067	0.385292	0.0411878	0.416565	0.375489	0.555806	0.246796	0.0684049	0	1.35153	1.71367	0.585048	0.146305
Q96K76	29	9	146.056	158680	Ubiquitin carboxyl-terminal hydrolase 47	USP47	0.273262	0.047281	1.25817	2.83722	0.486967	0.140156	1.04808	1.68902	0.449335	0.361095	0.0980247	0.194125	0.0351923	1.35883	1.39818	0.0632636	0.293817	0.667125	2.78165	1.76471	2.78069	0.142586	0.162471	0.38195	1.28287	1.4921	0.297534	1.01599	1.46978	0.860881	1.25251	1.2966	1.4429	0.650102	0.636855	0.89724	1.93388	1.07185	0.657984	1.08915	0.720018	0.748373	2.1984
Q2WGJ9	25	5	133.719	210563	Fer-1-like protein 6	FER1L6	0.285884	1.56656	0.456627	5.88913	2.0211	2.5038	1.59255	1.52193	4.46918	4.57163	2.07597	2.0761	10.9862	0.619268	7.51067	4.06123	1.36309	0.447432	0.597483	0.604847	0.659833	1.7983	4.97578	0.660525	6.32882	6.25543	0.19966	7.82336	9.23439	6.09139	2.87924	1.87793	2.43442	2.06078	2.61317	2.91912	5.54894	4.03589	1.7945	2.53107	6.02456	7.5079	3.57564
Q9NQ76	13	2	65.3709	58533.1	Matrix extracellular phosphoglycoprotein	MEPE	0	0	0	0	0	0	0	0	0	0.0176795	0	0	0.0401553	0.127303	0.00633032	0	0	0	0.0633497	0.0837163	0	0	0	0.000687272	1.7187	1.29279	0	0.791998	0.630453	0.400546	0.0724946	0.0063027	0	0.108023	0.00398611	0.0327175	0.380413	0.108224	0.0483375	0.0518412	0.120034	0	0.79728
Q9Y4G2	4	2	19.138	119439	Pleckstrin homology domain-containing family M member 1	PLEKHM1	0.000609664	0.0359605	0.0199121	0.545646	0.0712497	0	0.0640196	0.0228656	0.0447302	0.0477635	0.725573	0.0682515	0.227952	0.0212231	0.0079286	0	0.249718	0.0508403	0.218801	0.0933907	0.030396	0.017665	0.015947	0.0162475	2.2756	2.366	0	1.0627	0.794946	0.954731	0.489208	0.11271	0.0654361	0.600364	0.0377431	0.0317629	0	0.0294378	0	0.174463	0.0135452	0.102258	2.47835
Q96L93	28	4	158.744	152582	Kinesin-like protein KIF16B	KIF16B	0.129937	0.127987	0.0612845	0.18589	0.162856	0.425602	0.219483	0.0114281	0.00335743	0.0576137	0.0847144	0.525722	0.0616696	0.0412575	0.002423	0.00194122	0.0739634	0.039854	0.161971	0.183555	0.268516	0.10246	0.0143334	0.264051	0.0309827	0.217195	1.32818e-05	0.100027	0.072907	0.0421152	8.48048	2.93929	2.28281	0.489262	0.15145	0.101918	0.15533	0.0560555	0.166304	0.306325	0.222811	0.197158	0.117006
Q6ZU64	33	6	171.115	220387	Coiled-coil domain-containing protein 108	CCDC108	11.2502	3.1973	0.792853	3.00167	4.92889	1.30406	4.66998	6.47111	7.30282	1.01924	5.73394	6.44043	3.77794	8.26656	1.98516	1.96252	1.08775	3.16881	1.84407	1.66747	0.923685	1.9682	4.33832	2.03642	0.380815	0.352859	0.24228	0.383265	0.130002	0.061526	1.3268	1.1664	1.35395	0.277833	0.730312	0.701753	11.4791	0.690143	0.315438	2.00348	1.15002	0.355583	0.217802
Q01664	2	1	15.667	38839.7	Transcription factor AP-4	TFAP4	0.00234482	0.0023707	0	0.000545516	0.0645768	0.00882864	0.00546701	0	0.0111895	0.0528038	0	0.0112474	0.0519635	0.062987	0.192459	0.00964394	0.0609444	0.0749673	0.176983	0.0364256	0.105242	0.487105	0.000255919	0.0426824	1.18846	1.12018	0	0.0602985	0.474987	0.0860158	0.87516	0.670589	0.312801	0.628809	0.314862	0.342609	0.225992	0.0963282	0.441269	0.546649	0.498624	0	1.22268
Q8TC99	2	1	12.0058	36320.2	Fibronectin type III domain-containing protein 8	FNDC8	3.05533	2.90185	1.37515	0.861242	1.13962	3.79623	7.71229	5.05079	3.59691	9.55601	10.2104	2.34865	0.628988	2.34679	10.9088	4.84397	4.16853	1.50442	2.67707	1.19559	3.75421	6.03843	0.951737	2.21095	10.7429	10.0695	0	8.15471	4.87364	8.14008	12.6205	14.2747	14.6931	11.2185	17.0285	16.0649	15.082	5.41696	6.71255	8.33652	8.84626	2.43648	2.85677
Q9UBF6-2	1	1	5.2353	11899.1	Isoform 2 of RING-box protein 2	RNF7	0	0	0	0	0	0	0	0	0	0	0	0	0	0	0	0	0	0	0	0	0	0	0	0	0	0	0	0	0	0	0	0	0	0	0	0	0	0	0	0	0	0	0
P45973	2	1	9.5844	22396.1	Chromobox protein homolog 5	CBX5	0	0	0.0649369	0	0	0	0.0394276	0	0.0432161	0	0	0	0.019192	0.0411942	0	0	0	0	0	0	0	0	0.180593	0	0	0	0	0	0	0	2.00585	0.218462	0	0.0421695	0	0	0	0	0	0	0	0	0
P35916	5	2	23.9719	154868	Vascular endothelial growth factor receptor 3	FLT4	0	0	0.000386226	0	0	0	7.80262e-05	0	0	0	0	0	0	0	0	0.298181	0	0	0.00794007	0	0	0	0	0	0.025734	0.0549598	0.00996309	0.0192592	0.0294004	0.00986338	0.939024	0.24109	0.55843	0.679459	0.391004	1.43641	0.0893284	0.194798	0.0985444	0.0209566	0.146366	0.0107627	0.0575372
Q53GI3	10	2	49.3335	65510.6	Zinc finger protein 394	ZNF394	0.329967	0.136754	0.418198	0.428037	0.639524	0.266676	0.487471	1.91411	0.387382	1.15916	0.690226	0.336184	0.7672	0.971603	1.61051	4.21196	0.354716	0.735353	0.772092	0.683037	2.18749	0.823577	3.6562	0.109191	2.26796	2.19304	0	1.98409	2.31784	1.90039	3.31504	1.53407	1.61398	2.1942	1.50267	2.03782	3.78433	2.67316	2.27824	2.14975	2.23196	1.10845	2.2544
O94875	14	3	70.925	125248	Sorbin and SH3 domain-containing protein 2	SORBS2	1.26745	0.0522719	0.108895	0.0860396	0.171457	0.332171	0.174872	0.0294797	0.763331	0.0745143	0.0181727	0.285049	0.408748	0.437282	0.637855	0.0484524	0.0201031	0.509079	0.752796	0.211049	0.724238	0.501838	0.400663	0.24365	0.0784343	0.19919	0.0418791	0.0368214	0.0258518	0.00395742	0.0164777	0.100609	0.0436617	0.0383024	0.0110622	0.140126	0.452956	0.167551	0.0350786	0.028388	0.362278	0.239009	0.0290234
P46777	10	2	58.5589	34590.8	60S ribosomal protein L5	RPL5	1.91113	0.0783508	1.80345	1.43928	11.0142	0.722451	3.60091	1.90447	0.621262	18.3703	0.17174	1.44975	16.8688	2.82421	0.576556	0.130777	0.669528	6.7587	2.08889	1.9323	1.80352	12.4843	0.557323	2.40722	2.06978	1.15324	0	1.09992	2.28115	1.20788	1.66794	1.01797	2.31886	1.04996	1.49627	1.42579	2.2236	4.08502	1.41951	2.93558	4.51769	1.48244	2.10005
P07948	9	2	46.0607	59030.4	Tyrosine-protein kinase Lyn	LYN	4.46161e-05	0	0	0	0	0	0	0	0	0	0	0	0	0.00434027	0	0.118187	0.0171879	0	0.00131319	0.00258583	0.0225566	0	0	0	0.214799	0.180609	0.0212191	0.0637185	0.0357964	0.0187182	0	0.0845266	0.087379	0.107749	0.118129	0.132488	0.374179	0.108892	0.11449	0.338778	0.146293	0.0105835	0.181241
Q16363	8	1	39.7232	205148	Laminin subunit alpha-4	LAMA4	0.0804248	0.0868563	0	0	0.445807	0.441167	0	0	0.00210135	0.199911	0	0	0.201997	1.64363	0.0685751	0.0418559	1.12794	0	0.756915	0.0373646	0.322792	0	0	0.020872	6.51767	4.14505	0	3.75921	2.77489	2.3804	4.96689	4.959	4.30071	7.89582	4.38521	3.92407	3.54616	2.15281	2.54222	2.00241	0.893975	0.0190942	11.8571
P48643	2	1	12.4051	60127.4	T-complex protein 1 subunit epsilon	CCT5	0	0	0	0	0	0	0	0	0	0	0	0	0	4.93845	0.0249138	0.88762	0	0.0339876	0	0.00601384	1.72769	0	0	2.90762	0	0	0	0	0	0	0	0	0	0	0	0.0386913	0.0114398	0.0080305	0	0.121745	0.0155477	0	0.00498028
Q9Y662	1	1	4.8294	43666.3	Heparan sulfate glucosamine 3-O-sulfotransferase 3B1	HS3ST3B1	0.0880706	0.194052	0	0.438577	0.0141658	0.154593	0.0360733	0.0957469	0.0431759	0.341427	0.0889692	0.139101	0.362952	0.232395	1.48192	47.9518	0.176198	1.13728	0.527151	2.20331	0.12133	0.312723	0	0.915544	0.146239	0.0587853	0	0.796599	0.737749	0.0221905	0.0888277	0.0878135	0.148981	0	0.144613	0.146449	1.93076	0.567872	0.747254	0.75442	1.93239	0.0786536	0.224169
Q96SZ6	3	1	17.3487	68544	CDK5 regulatory subunit-associated protein 1	CDK5RAP1	29.0392	0.239279	0.335009	0.180111	0.701159	0.0237341	21.8827	0.193386	23.7666	2.62589	0.163968	0.509065	2.46527	1.72405	0.852208	0.00277536	20.3011	28.0692	1.34267	12.3989	0.608856	0.531574	0.844082	19.4984	6.6843	7.51999	0	6.7647	0	1.11202	3.72449	2.22758	2.43496	1.50539	1.52087	1.14326	1.61026	0.701574	0.838022	1.2185	0.2761	2.11478	5.76845
P16401	2	1	11.2089	22580.2	Histone H1.5	HIST1H1B	0	0	0	0	0	0	0	0	0	0	0	0	0	0	0	0	0	0.00099413	0.0046746	0.0668687	0	0	0	0	0	0.0024065	0	0	0	0	0.041559	0	0	0.0065756	0	0	0	0	0	0.0436369	0	0	0
Q92538	6	1	33.4885	208499	Golgi-specific brefeldin A-resistance guanine nucleotide exchange factor 1	GBF1	0	0	0	0.103354	0	0.525087	0.112662	0.105897	0.471702	0	0.0957704	0.0427202	0.0934234	0.203852	0.0592623	0	0.690768	0.179873	0.547756	0	0.050009	0.392368	0.0438628	0	0.303047	0.112431	0	0.365074	0.193027	0.362931	0.335295	0.206887	0.64832	0.453208	0.237148	0.463321	0.240345	0.0570524	0.0094936	0.386183	0.288625	0.571681	0.459111
Q8TC20-3	5	3	29.0635	96336.7	Isoform 3 of Cancer-associated gene 1 protein	CAGE1	1.26352	1.16848	0.133738	1.91069	1.01928	1.06774	0.948034	2.35792	5.35656	31.3493	0.771883	2.27704	20.1536	8.47634	22.6198	1.97866	18.4173	5.40883	2.88983	3.16935	1.09476	33.8473	2.48311	32.1494	4.24399	4.02505	0.000363882	3.62572	0.318901	2.85405	3.48279	0.900066	1.4007	3.03673	1.13706	1.38026	4.71449	2.32559	9.58012	2.94215	1.09945	0.921133	2.90304
Q86TB9	5	3	25.227	87192.4	Protein PAT1 homolog 1	PATL1	3.59936	4.44766	6.28298	6.68732	2.81391	3.6655	5.39502	21.3333	3.93936	6.4027	20.9159	3.60818	26.8907	9.80885	12.5121	0.7286	9.91242	10.6033	11.4972	14.7546	11.2735	12.3068	5.62686	8.28788	7.47411	7.96474	0	7.49738	6.39321	7.28806	8.76641	8.18837	7.67416	12.5329	6.27227	8.25654	30.3714	25.5894	17.6252	35.9251	29.8078	9.22744	7.82202
Q68DQ2	8	1	50.9112	117452	Beta/gamma crystallin domain-containing protein 3	CRYBG3	0	0	0.00647978	0	0	0	0	0	0	0	0	0.238531	0	0	0	0.0344698	0	0	0	0	0	2.79546e-06	0	0	0	0.00224372	0	0	0	0	0	0	0	0	0	0	0	0	0	0	0.00590347	0	0
Q9H892	3	2	14.0489	79896.7	Tetratricopeptide repeat protein 12	TTC12	0	0.060481	0	0	0	0.000579558	0	0	0	0.00498804	0	0.0160438	0	0	0	0	0	0	0	0	0	0	0.0111708	0.00771948	0.758896	1.49394	0.205809	1.49538	1.23649	0.675865	1.53493	5.6993	6.78301	0.394117	8.13043	8.75132	0.479842	6.85906	5.40013	1.59977	5.78544	2.60062	4.22026
Q9Y483	6	1	27.2625	68417.3	Metal-response element-binding transcription factor 2	MTF2	19.4722	0.271574	0.238482	0.141784	8.70013	5.72164	14.9433	31.5133	4.22221	0.708015	0.0778639	6.30837	3.84704	18.0738	2.166	0.536367	7.94809	3.58968	3.64401	2.18652	4.78601	4.30491	9.96064	4.52469	8.56008	8.47801	0	5.31881	4.67415	7.62028	7.79858	12.2053	12.6812	3.49761	8.21571	6.75802	4.49569	4.29741	1.4927	5.80699	0.262708	7.39345	6.3027
Q58FF3	53	9	317.383	46372.3	Putative endoplasmin-like protein	HSP90B2P	2.60112	14.7728	83.0708	50.2054	8.39208	23.9416	0.473188	0.277261	0.438343	12.0055	24.7719	25.3575	5.83672	1.17417	1.58389	9.44286	3.40017	2.20657	3.82057	3.60694	11.8095	4.21888	1.40653	4.65803	12.2433	9.96657	0.0163599	6.78189	1.71201	6.92789	3.46739	2.57704	2.80465	3.15962	2.17841	2.37694	3.61419	1.85847	2.2505	2.54232	1.16999	14.7192	11.425
Q6P656	8	1	45.0306	34579.2	Uncharacterized protein C15orf26	C15orf26	0	0	0	0	0	0	0	0	0	0	0	0	0	0	0	0	0.42008	0	0	0.00462524	0.011578	0	0.0208457	0	0	0.00598591	0	0.00685222	0	0	0.00535635	0	0	0.00308376	0.0269971	0.0065464	0.013557	0.00224353	0.132509	0.817933	0.0980999	0	0
O00763	7	1	40.2606	278537	Acetyl-CoA carboxylase 2	ACACB	2.43057	0	0	0	0	0	0	0	0.0431629	0	0	0	0.00581849	1.23599	0	0	0.0196198	0.00745444	0	0.00437284	0	0.0483335	0.0982477	0	0.00717541	0.00910896	0	0	0.00414928	0.00443662	0.0068791	0	0.0383635	0.00230811	0.0104883	0	0.109515	0.0330196	0.00822062	0.076218	0.0385212	0	0
Q562R1	46	13	335.433	42345.5	Beta-actin-like protein 2	ACTBL2	0.0580196	0.13012	0.185594	0.386777	0.525112	0.578897	0.165082	0.112168	0.0740396	0.0382405	0.570445	0.481543	0.439701	0.159952	0.484473	17.2659	0.38907	0.0882842	2.79016	0.673352	0.160326	1.02396	0.0557453	0.973588	0.588776	0.689191	0.000761165	0.464089	0.68527	0.519327	1.8494	0.611882	0.68957	0.522712	0.648096	0.925881	0.387643	0.344805	0.289416	0.324767	0.350275	0.100112	1.69315
P05455	1	1	7.0588	47008.2	Lupus La protein	SSB	0.658374	0.0930551	0.0944557	0.217673	0.216419	0.181318	0.116987	0.122378	0.152944	0.234869	0.313443	4.0006	1.54895	17.8205	0.233067	9.78864	0.362078	0.35881	1.60332	5.70119	0.823817	0.426455	0.199992	0.38601	0.0243395	0.0011907	0	0.112737	0.0703373	0.0132794	0.0429781	0	0.000545242	0.305152	0.0298201	0.0350358	0.453362	0.25591	0.0483237	0.547977	0.511588	0.032862	0.0230613
Q03468	6	1	31.7953	169557	DNA excision repair protein ERCC-6	ERCC6	0.00168521	0	0.536523	0.216515	0	0	0	0	0	0	0	0	0.0261607	0.0119502	0	0	0.00794296	0.0196026	0.0305159	0.187869	0	0.0365802	0.00348047	0	0.032653	0	0	0	0	0	0.126088	0	0	0	0	0	0.0733729	0.0154941	0.00574418	0.00458545	0.0154353	0.00226109	0.0111245
P54652	88	15	525.999	70306.2	Heat shock-related 70 kDa protein 2	HSPA2	12.564	1.17215	2.34438	4.82904	4.71737	1.02783	4.31085	2.24489	11.2275	1.52272	21.4657	2.02803	4.83114	15.7347	1.29822	1.36291	5.05475	4.92316	4.10421	5.27429	1.42917	5.52027	1.84	3.92167	8.26402	8.99943	0.0125413	8.24984	3.16693	8.70015	6.99909	4.9001	4.06796	6.11599	3.1805	3.48532	3.67484	2.03782	2.42812	3.73296	1.98882	15.3462	14.1816
P57682	1	1	4.8539	39170.9	Krueppel-like factor 3	KLF3	1.38318	5.03391	3.8498	19.1063	5.7358	6.1779	3.3837	4.8318	6.59538	6.83188	12.0579	14.2566	18.0352	8.83306	12.1863	53.1916	10.5247	13.3113	14.3806	4.74796	13.3686	15.451	5.82236	24.0405	5.88791	5.67514	0.275931	4.38686	7.66378	6.35202	2.24833	2.79028	2.68624	3.38111	2.5351	2.51663	7.24877	4.36129	7.05964	5.90834	4.78347	1.47193	3.70636
P39059	6	1	31.5351	142291	Collagen alpha-1(XV) chain	COL15A1	0	0	0	0	0	0	0	0	0	0.403131	0	0	0	0	0.0326859	0	0	0	0	0	0	0.052785	0	0.00938325	0	0	0	0	0	0	0	0	0	0	0	0	0	0	0.0154896	0	0	0	0
Q9BYX7	63	14	451.48	42358.5	Putative beta-actin-like protein 3	POTEKP	0.592511	0.304155	0.372074	0.452225	0.177801	0.687739	0.775137	0.53869	0.64972	1.35681	0.884381	0.368037	1.04252	0.690114	0.714292	6.2901	0.411314	0.742536	1.09726	1.14327	0.164804	1.81397	1.41095	0.422016	2.98239	2.65698	0.0308101	2.9188	2.17257	2.15687	6.18029	3.47782	4.46576	7.64738	6.67668	6.54489	2.74029	1.95635	2.11072	3.2963	1.34404	0.996149	2.02065
Q96PQ0	3	1	16.8957	129178	VPS10 domain-containing receptor SorCS2	SORCS2	0.102527	0.0493352	0	0.124779	0.0679428	0.337456	0.0753561	0.012048	0.0419751	0.294508	1.79934e-05	0.242444	0.503942	0.803299	1.65504	0	0.474763	0.450948	1.10344	0.786225	0	3.86605	0.0369146	0.835165	4.58608	4.00051	0	1.48257	0.0342129	0.74563	2.74721	0.315923	1.0366	44.6594	8.12727	20.1454	2.76006	0.0302265	1.51588	1.35905	0.382665	2.76305	4.77415
O75167	1	1	4.8854	69813.7	Phosphatase and actin regulator 2	PHACTR2	0.120554	0	0	0	0	0	0	0	0	0	0	0	0	0.373483	0	0.133493	0.0539728	0	2.2149	1.75306	0.541132	0	0	0	0.71221	0.584874	0	0.431333	0.0256491	0.0434632	0	0	0	1.43759	0.038485	0	0.0843364	0	0	0.0313544	0.0124042	0	0.287488
Q86WH2	8	1	41.3465	27790.4	Ras association domain-containing protein 3	RASSF3	2.45724	0.0607935	0	0	0.0379893	0	0.0503203	49.5536	0.360559	119.668	0.492181	0.68806	79.8198	1.49652	78.1479	2.24597	2.34596	75.6438	2.38175	3.14972	0.0731117	8.08444	0.392396	71.3943	0.16935	0.358146	0	0.0902227	0.108691	0	0.733349	0.644053	0.349184	1.49204	1.38718	0.94549	4.40152	3.21645	2.94983	5.06568	2.09806	0.0286428	0.256139
Q9UQ90	2	1	10.2408	88463	Paraplegin	SPG7	0.1925	0.0773289	0.116042	0.0662359	0.0799249	0.0631593	0.196045	0.0627934	0.321117	0.507818	0.272924	0.418317	1.98743	0.225132	3.15463	0.614322	0.329587	2.83128	0.212835	0.0170914	0.183882	0.686146	0.0571466	0.286071	0.350881	0.418721	0	0.0833922	0.168085	0.0639994	4.48706	4.36734	5.52262	2.1571	2.35918	2.3435	7.15428	6.17943	6.94169	2.56667	2.87924	0	0.305843
Q02108	3	1	13.3587	78764.3	Guanylate cyclase soluble subunit alpha-3	GUCY1A3	4.48228	0	0	0	0	0	0	0	0	0	0	0	0	3.54319	0	0	0	0	0	0	0	0	0	0	0	0	0	0.0284891	0	0	0	0	0	0	0	0	0	0.00232994	0	0.0010992	0	0	0
Q13342	4	3	23.8342	100333	Nuclear body protein SP140	SP140	0	0	0	0	0	0	0.0375052	0	0	0	0	0	0	4.1336	0.0110185	0.0128383	0.0247025	0	0.0094214	0.0123163	0.12719	0.0538848	0.112419	0	0.0418213	0.100496	0	0.0890297	0.960948	0.0194433	0.0648089	0.111821	0.324382	0.106163	0.0435358	0.0875168	0.812488	2.06079	1.7414	0.471225	1.46822	3.00676	0.343875
Q9BX84	8	1	37.9463	233875	Transient receptor potential cation channel subfamily M member 6	TRPM6	0.112724	0.465292	0.685363	0	0.349425	0	0	0.0268805	0.0303918	0.114528	0	0.0947738	0	0	0.0186115	0	0.0512705	0.0657891	0	0	0	0.0463054	0.0113531	0.000420901	0	0	0.0836285	0	0.0478515	0	0	4.08862e-05	0.573739	0	0.0161823	0.00503375	0.236893	0	0.0417508	0.258613	0.00973	0	0
Q9UKK6	3	1	16.9128	16075	NTF2-related export protein 1	NXT1	0.038153	0	0	0	0	0	0	0	0	0	0	0	0	0.280485	0	0.0960124	0.124803	0	1.45089	0.68661	0.315231	0	0	0.0322303	4.74302	5.18467	0	1.38413	1.0439	0.14938	0.594905	0.260178	0.0228311	3.39732	1.26041	1.58346	7.65747	4.10213	3.18074	6.33294	5.35324	0.00928512	6.63985
Q15124	3	1	13.7624	62795.6	Phosphoglucomutase-like protein 5	PGM5	0	0	0	0	0	0	0	0	0	0	0	0	0	0	0	0	0	0	0	0	0	0	0	0	0.0244949	0.0356092	0.0413908	0	0.0246806	0.0511517	0	0.0254485	0.129007	0.000341096	0.0789642	0.889871	0	0.0112145	0	0.0214741	0.175101	0.0561863	0.0026515
P31267	2	1	10.2051	26624.4	Homeobox protein Hox-A6	HOXA6	1.15048	0	0.287841	0.211706	0.536855	0.230631	0	0	0.0713132	0	0	0	0.548752	1.02735	0.307269	2.28821	0.521735	0.22222	5.72114	3.19324	4.82289	0.349202	0.000479397	2.6036	2.34145	2.82982	0	0.306598	1.49479	2.25117	0.531232	0.719334	0.641038	0.275816	0.124384	0.216854	0.910451	0.751751	0.660762	2.76986	2.13574	0.0513599	1.42117
A4D1F6	7	1	36.7977	99004.8	Leucine-rich repeat and death domain-containing protein 1	LRRD1	0	0	0	0	0	0	0	0	0.347086	0	0	0	0	0.187365	0	0	0.0280034	0	0	0.280607	0	1.99219	0	0.233305	0	0.0365172	0	0.0543532	0.00944337	0.0459404	0	0.00231685	0	0	3.89717e-06	0	0.00201727	0	0	0	0	0	0
P01772	1	1	4.9353	13946.3	Ig heavy chain V-III region KOL	IGHV3-33	0	0	0	0	0	0	4.33088	0	0	0	0	0	0	0	0	0	0	0	0	0	0.0002212	0	0.0574924	0	1.66841	1.90533	0	3.6384	2.83938	2.84865	0	0.107388	0.0552101	5.31111	2.53221	1.83279	2.62219	2.27142	2.28586	0.00136159	0.128401	0	0.382233
Q9UHP3	4	1	22.737	122902	Ubiquitin carboxyl-terminal hydrolase 25	USP25	0	0.0725352	0	0.0269531	0	0	0.133408	0.0154969	0	0.0469412	0	0	0	0.466195	0.551451	0	1.91458	0	0.0144826	0.0401624	0.108484	0.00028536	0.533712	0.03506	0.0216541	0.0392874	0	0.0510584	0.0773123	0	0.0816619	0	0	0.0501274	0.0009025	0	9.79294e-05	0	0.000592192	0.0348454	0	0	0.00203611
P35232	45	20	312.826	29861.1	Prohibitin	PHB	4.80618	5.47869	10.3661	6.35708	6.02663	4.71824	15.5468	9.52137	5.92842	5.17051	5.61003	7.00662	5.87926	7.36507	6.88395	3.80103	6.22684	11.9815	11.4356	5.5961	11.6972	8.19527	10.7717	5.18044	3.85211	2.35145	0.308065	2.41738	1.24065	2.80772	5.48185	4.54875	4.71923	3.18732	5.76324	5.1275	3.48061	5.00133	1.64074	2.42397	2.53908	5.08041	3.59541
P60842	13	7	85.504	46382.2	Eukaryotic initiation factor 4A-I	EIF4A1	0.0034609	0.108549	0.0365635	0.0816783	0.0253366	0.0200384	0.17009	0.243084	0.404339	0.0101144	0.143033	0.0419289	0.0787382	0.335221	0.047047	1.24691	0.0806479	0.0422796	0.67043	0.248895	0.357372	0.0461747	0.345095	0.0633973	0.0824613	0.0404181	0.036267	0.295032	0.0762573	0.046021	0.147441	0.108333	0.0523502	0.239772	0.133676	0.0919721	0.855899	0.620845	0.182327	0.891649	1.29935	0.0731229	0.263372
Q9NRD8	7	1	43.1519	176790	Dual oxidase 2	DUOX2	0.142593	0.161714	0	0.127602	0.0668368	0.348712	0.446373	0.203098	0.0511023	0.177497	0.0924601	0.784268	0.158316	0.524868	0.534956	0.0575787	0.0541966	2.20678	0.224408	0.358104	0.253327	0.509399	0.757666	0.167241	0.112397	0.497171	0	0.531362	0.621857	0.38091	1.50288	1.53434	1.03669	1.02354	1.44915	0.771518	0.627973	0.253229	0.0376793	0.693158	0.36003	1.6923	0.644113
P51858	6	1	30.8304	26902.4	Hepatoma-derived growth factor	HDGF	0	0	0	0	0	0	0	0	0	0	0	0	0	0	0.0214979	0	0	0	0	0	0	0	0	0	0	0	0	0	0	0	6.00443	2.62937	2.41769	0	0.0395202	0.0420825	0	0	0	0	0	0	0
P61981	14	4	94.4604	28473.7	14-3-3 protein gamma	YWHAG	1.9234	0.107854	0	0.153116	0.857119	1.12794	1.2832	0.308414	1.23276	2.75462	0.137984	0.141059	3.17315	4.31941	0.194173	0	1.33243	3.74013	1.4558	1.41895	2.25083	3.41032	1.30628	0.63763	2.11166	1.45701	0	1.47336	0.539017	0.927135	2.73741	0.936594	1.81881	2.29475	1.32407	1.22689	2.80596	1.36808	2.27218	3.61797	0.888175	1.74108	2.0736
Q9BQ24	2	1	10.2912	27247.1	Zinc finger FYVE domain-containing protein 21	ZFYVE21	0.177464	0	0	0.0121809	0	0	0	0	0	0	0	0.026306	0.236716	0.236359	0.0854821	0.592987	0.463031	0.183473	4.92935	0.333107	4.65994	0.0313919	0.027526	0.0143672	0.872973	1.86285	0	2.66132	0.942889	0.126353	0.293567	0.0779083	0.119614	2.56356	0.798968	0.926812	8.4626	6.24752	2.30263	0.524906	1.03311	0.0308044	0.78291
Q9Y6D9	3	1	15.8976	83352.2	Mitotic spindle assembly checkpoint protein MAD1	MAD1L1	0.408592	0	2.07967	0.401517	0	0	0	0	0	0	0	0.0246798	0.121084	0.145646	0	0.915547	0.410902	0	0.281533	0.308257	0	0.478238	2.28593	0.167683	0	0	0	0	0	0	0	0	0	0	0	0	0	0	0	0.304183	0	0	0
P08865	4	1	26.2427	32968.2	40S ribosomal protein SA	RPSA	0	0.00546302	0.000423163	4.20876e-06	0	0	0	0	0	0	0.000132765	0.0499045	6.17209e-06	0.00323494	0	0.0263484	0	0	0	0	0	0	0	0	0	0.0187627	0	0.114601	0.0442699	0	0	0.0123867	0	0.106769	0.190126	0.138228	2.17503	0	1.08591	1.89342	0.239173	0	0
P43320	1	1	5.6429	23494	Beta-crystallin B2	CRYBB2	0	0	0.0151131	0	0	0	0	0	0.0121938	0.0808302	0	0	0.172341	0	0	0	0	0	0	0.037448	0	0.840178	0	0	0	0	0	0	0	0	0	0	0	0.0724817	0	0	0	0	0	0.0542259	0	0	0
Q8NFQ8	3	1	16.5421	51491.5	Torsin-1A-interacting protein 2	TOR1AIP2	0	0.000171188	0	0.0409718	0	0.0811302	0.132322	0.0290996	0.0601441	0.189506	0	0	0.0471105	0.200234	0.0393406	0.0246153	0	1.31019	0.0800839	0.0447892	0.0385222	2.30135	0.0389805	0.00242163	0.877473	0	0.0580701	0.556436	0.431467	0.108413	2.52092	2.14395	1.98464	0	0.494357	0.215764	0	0.152607	0.011115	0.0460151	0.113223	0.826551	1.49017
A0AVT1	7	5	35.2192	119282	Ubiquitin-like modifier-activating enzyme 6	UBA6	0.360495	0.283093	0.778077	0.451868	1.37725	0.488669	1.12151	2.89938	9.36818	0.5237	0.452209	1.901	0.95484	0.901826	0.333484	7.10971	1.17378	0.873875	6.80119	4.71261	1.42732	1.09745	2.05025	1.06304	0.365014	1.68866	1.51002	0.576795	1.37844	0.981507	1.24186	2.69217	1.42738	0.835021	2.05275	1.90421	0.634199	1.02778	1.52051	0.504155	0.519471	0.894618	0.861676
P43490	8	3	47.1999	55806.3	Nicotinamide phosphoribosyltransferase	NAMPT	0.0254885	0.00938316	0.00905147	0.000730667	0.00459374	0.010729	3.28245e-06	0.00271652	1.32064e-06	0.00110386	0.0215356	0.00204927	0.00462721	0.0116088	0.00319515	0.0371429	0.0101444	0.00571969	0.0101523	4.46459e-05	0.0043196	0.000358101	0.00355431	9.85458e-05	0.139984	0.29828	0	0.108929	0.135939	0.177407	0.124884	0.226203	0.50351	0.0490974	0.578751	0.623743	0.817936	0.746516	0.760981	0.549796	0.72305	0.51911	0.117928
Q13011	14	4	84.1703	36158.4	Delta(3_5)-Delta(2_4)-dienoyl-CoA isomerase_ mitochondrial	ECH1	0.139878	0.286791	66.6744	52.2422	42.0413	41.9741	10.9951	3.90402	4.68989	79.0672	0.409045	60.5542	27.3552	21.3874	0.0278413	0.673806	5.39917	4.36578	0.0526412	45.0884	47.2741	10.5592	0.0569637	10.6007	0.132492	0.190776	0.434765	0.474116	0.524895	0.330264	0.207235	0.13802	0.335971	0.0527577	0.40962	0.532285	0.709157	0.835075	0.644028	1.58538	3.05089	22.8441	2.11681
P51805	28	4	156.407	211182	Plexin-A3	PLXNA3	4.38393	24.7633	0.85208	12.234	18.041	94.9347	3.85438	3.66108	3.21333	0.852712	61.3467	62.3653	7.78606	9.96837	2.00031	6.5008	4.58387	3.7912	7.22828	3.84226	3.93369	5.96404	1.6186	4.78891	5.40771	5.5196	0	3.47605	4.8963	3.92552	4.63865	5.24046	5.47483	5.8028	3.18281	2.99155	4.95803	5.77769	11.5231	2.24168	2.13685	3.10027	3.68281
O14511	4	1	27.7875	93161.6	Pro-neuregulin-2_ membrane-bound isoform	NRG2	0	0	0	0	0	0	0	0	0	0	0	0	0.0255181	0	0	0	0	0	0	0	0	0	0	0	3.34795	3.59304	0	1.44237	0.912421	0.889275	0	0	0	0	0	0	0	0	0	0	0	0	0.86355
Q9ULK4	3	1	16.6059	158356	Mediator of RNA polymerase II transcription subunit 23	MED23	0	0	0.00287286	0.0117945	0	0.000155797	0	0.0362372	0	0	0	0	0	0.0266994	0.0865907	0	0.0559423	0	0.318804	0.0178657	0.736146	0	0	0	0.816039	0.286915	0	0.174144	0.776954	0.282391	0.0197024	0.0630903	0.659253	0.0282412	0.0611596	0.335265	0.200479	0.199327	0.144658	0.193798	0.0510227	0.0148528	0.694632
Q6IN85	7	3	41.8499	95995.8	Serine/threonine-protein phosphatase 4 regulatory subunit 3A	SMEK1	1.23863	0.0308442	0.643835	0.498271	0.810124	0.0745922	0.177225	0.502401	1.66707	0.0145442	0.208996	0.17058	0.105278	0.9658	0.117718	1.43517	0.859646	0.0470585	0.790169	0.975734	2.16669	1.50615	0.305087	0.0467855	0.27763	0.260054	0	0.411939	0.218519	0.133889	0.597629	0.183698	0.2773	1.34813	0.0448877	0.105448	0.357029	0.107374	0.11414	0.245292	0.336493	0.117151	0.230568
Q8TAQ5	5	1	31.6256	82756.2	Zinc finger protein 420	ZNF420	1.24916	0.162105	0.577064	0.207072	0.404389	0.221858	0.604046	0.160221	0.659062	0.302563	1.0884	0.653355	0.560543	0.919128	0.394714	0.00997063	1.17951	0.780389	0.156067	0.281857	13.5033	0.407441	0.61999	1.40435	1.12992	1.0884	0.0508387	0.673996	0.643204	0.190574	4.8337	30.8546	37.6777	1.27945	2.29506	13.3419	0.513526	0.0809888	0.500473	0.496336	0.06986	0.699124	0.864243
Q7LBC6	36	13	172.46	193292	Lysine-specific demethylase 3B	KDM3B	6.08052	0.222582	4.77994	8.05919	8.51061	6.12628	9.94115	2.64673	1.6663	2.8641	5.9206	5.84058	3.30273	2.21299	17.2029	9.2954	9.59272	2.35619	2.81269	2.55077	5.48931	2.22906	16.2499	3.24505	25.3782	21.9911	0	20.1223	13.8976	13.1165	11.1237	14.9541	16.7265	11.1802	9.32624	9.02535	29.0485	19.8262	15.6359	18.5101	13.8058	3.94605	18.8246
Q16890	3	1	15.5189	22506.2	Tumor protein D53	TPD52L1	0	0	0	0	0	0	0	0	0	0	0	0	0	0	0	0	0	0	0	0	0	0	0	0	0	0	0	0	0	0	0	0	0	0	0	0	0	0	0	0	0	0	0
Q06323	18	5	110.811	28894.2	Proteasome activator complex subunit 1	PSME1	14.1762	8.68851	7.03464	13.3107	2.91208	14.145	20.0962	17.5806	3.67567	25.5728	13.5493	27.416	17.8218	16.2024	1.84918	1.27621	7.9308	23.4184	12.2895	12.4936	12.9277	11.2149	7.17147	5.6752	4.08136	5.03889	0	3.36055	1.27577	3.20904	7.74596	4.38947	4.42981	4.92867	3.31359	3.51236	4.27705	2.84088	3.26189	2.36268	7.00054	21.6198	7.66461
Q8TAX9	4	1	21.6976	47014.5	Gasdermin-B	GSDMB	0.222355	0	0	0	0.0538365	0.0736762	17.869	4.26788	0.0565072	0	0.0786163	0.076198	0.0168494	0.878127	0.119644	0	0	0.258233	0.530489	0.510386	0.0225543	0.0620321	0	0.0266851	6.17726	4.24957	0	3.93888	2.30701	2.61482	5.07716	2.75772	2.16209	1.17423	0.125971	0.17839	0.0555535	0.0884668	0.914848	1.12864	0.204382	1.58109	2.68661
Q15154	7	2	39.7642	230187	Pericentriolar material 1 protein	PCM1	0.00515804	0.00183994	0	0.144585	0.00353674	0	0.25553	0.0261987	0.00272639	0.035701	0.0182978	0.0230769	0.0549052	0.049407	0.0256813	0	0.102032	0	2.47111e-08	0.051794	0.0350963	0.00107303	0.0248418	0.231724	0	0.0196717	0	0.0385938	0.00240369	0	0.0691121	0.00864165	1.10022e-05	0.00270453	0.00358879	0	0.00270663	0	0.00360172	0.0343791	0.0076458	0.026756	0.0177949
Q96GS4	2	1	15.0434	37625.5	Uncharacterized protein C17orf59	C17orf59	0.981587	0	0	0.0102897	0	0	0	0	0	0	0	0	0.00103771	0.13402	0	0.487134	0.00329514	0	0.0494103	2.57076	0.0536944	0	0	0	203.065	146.829	0.0217714	157.192	121.285	1.51732	0.790046	0.247677	0.0355168	0.527629	0.000122245	0	7.47979	2.15135	0.000261527	0.970378	0.131459	0.0269871	24.7333
Q8N8J0	3	1	14.9556	29463.7	Putative inactive phosphatidylinositol 4-kinase alpha-like protein P1	PI4KAP1	0	0	0	0	0	0	0	0	0	0	0	0	0	0	0	0	0	0	0	0	0	0	0	0	0	0	0	0	0	0	0.357252	0	0	0	0	0	0	0	0	0	0	0	0
P62847	2	1	11.4988	15423.2	40S ribosomal protein S24	RPS24	0	0	0	0	0	0	0.011776	0	0	0	0	0	0.000122259	0.0364951	0	0	0	0	0.201034	0.171792	0	0	0	1.70346	0.000146789	0	0	0	0	0.00272472	0.00471074	0	0	0	0	0	0	0	0.0952954	0	0	0.108074	0
O14936	3	2	14.0328	106035	Peripheral plasma membrane protein CASK	CASK	1.0141	1.6897	1.05844	0.920966	0.963292	0.976725	1.42433	1.44547	6.0867	0.78508	0.954126	0.949947	10.7322	1.64939	3.42501	0.396712	7.99398	2.40005	1.00795	1.18983	0.560171	1.74273	2.46574	0.955137	3.72514	4.00747	1.30103e-05	4.52753	0.180424	2.98455	5.55023	1.74318	2.08347	3.22311	1.9695	1.8951	0.786458	0.44444	2.82157	1.0575	0.360198	1.10894	2.06975
Q9UIR0	1	1	4.6032	50949.4	Butyrophilin-like protein 2	BTNL2	0	0	0	0.046917	0	0.0351315	0	0	0	0	0.000123666	0	0	0.0629857	0	0	0	0.0889582	0.158005	0.168146	0.178407	0.0358938	0.158526	0	0.0561468	0.0943646	0	0.0289979	0	0.119175	0.403222	0.512032	0.564238	0.873578	0.965514	1.38818	0.347515	0.415553	0	0.107204	0	0	0.0603087
Q96PQ7	3	2	15.6274	85826.1	Kelch-like protein 5	KLHL5	0.136778	1.15042	0.174211	0.574971	1.7883	1.88953	3.26924	1.41961	3.18729	1.46216	1.71264	1.33552	0.549265	0.382793	0.800345	5.11407	2.01895	2.66117	18.8592	2.45159	7.82478	5.64862	0.28007	2.14607	10.1093	11.6488	0	7.53697	6.46405	7.49431	1.58133	1.33828	1.16051	3.67425	2.49764	2.05111	2.5051	3.18829	0.644569	2.07413	1.59699	1.5625	4.15656
Q8NAN2	3	1	14.4751	71975.3	Protein FAM73A	FAM73A	0	0	0	0.00261182	0.000545453	0	0	7.97141e-05	0	0	0	0	0	0	0	0	0	0	6.16942	5.70465	0.00163544	0	0	0	0	0	0.0177327	0	0.0015892	0	0	0	0	0	0	0	0	0	0.00763088	0	0.000976736	0	0
Q8TCU6	15	2	85.3737	188884	Phosphatidylinositol 3_4_5-trisphosphate-dependent Rac exchanger 1 protein	PREX1	0.0537559	0	1.28436	6.40563	0.0111481	0.0176631	0.0334264	0.00491151	0.315134	0.145027	0	0	7.69398	4.45105	0.631518	0.519698	4.08719	1.58937	2.99278	1.87547	2.80541	0.949926	0.186721	5.00744	2.05368	1.56818	0	1.87131	1.04146	1.09211	5.13369	5.02288	5.34189	3.66882	2.20046	1.9351	6.07158	3.64303	5.82724	5.32329	3.15739	0.181085	3.23736
Q8WYL5	7	1	32.9396	116538	Protein phosphatase Slingshot homolog 1	SSH1	0	0	0.61805	0	0	0.977232	0.0304186	0	0.00936001	0	0	0	0	0.0409706	1.48256	0	0.0420859	0	0	0.0326006	0	0	0	0	0.233322	0.10007	0	0.0811194	0	0	0.0534706	0	0.0682305	0	0	0	2.64551	2.13523	0.069144	3.59093	2.24935	0	0.401296
P39060	1	1	4.1498	179499	Collagen alpha-1(XVIII) chain	COL18A1	0	0.226475	0.0275384	0.0264722	0	0	0.016257	0	0.106833	0.0356134	0.123848	0.00190735	0	0.12781	0.0462855	0	0.15557	0	0.191176	0	0.446644	0.00496789	0.0549633	0.00574877	0.199402	0.04933	0	0.972481	0.0589908	0.175537	0.0964071	0.202507	0.023803	0.421387	0.390747	0.200489	1.75334	0.276368	0.132597	0.266264	0.374593	0	0.504002
Q96M86	10	1	37.8853	539804	Dynein heavy chain domain-containing protein 1	DNHD1	0.0260265	0	0	0.0148431	0.00387964	0	0	0	0.00612215	0	0.0167141	0	0.0151282	0.0215061	0	0	0.000235241	0.0270532	0.0153143	0	0	0	0.000852211	0	0	0.0622503	0.0397581	0	0	0	6.88809	0	0	0.443732	0	0	0	0	0	0.0242143	0	0	0.0125645
Q13936	4	1	19.2944	251486	Voltage-dependent L-type calcium channel subunit alpha-1C	CACNA1C	0.772944	0.137076	2.08865	18.5838	17.1193	1.41763	0.108451	1.36476	0.0873849	0.658743	11.1614	12.6332	48.6618	6.99938	28.322	114.484	17.7918	6.42597	12.0681	30.8763	38.9293	14.3689	0.733288	17.6693	7.31834	6.01586	0.123936	8.90333	6.9125	4.40793	1.10032	1.80952	2.36951	3.72055	3.06002	3.62097	17.2958	9.34755	10.046	13.319	19.1833	0.894256	7.63871
Q5R372-5	3	2	17.563	44287.7	Isoform 5 of Rab GTPase-activating protein 1-like	RABGAP1L	38.1242	5.26247	7.11851	9.31055	630.273	2.57024	9.67615	38.4772	1072.07	800.804	2.66898	5.30199	442.63	43.5821	438.245	2.29234	384.817	468.05	33.0625	8.61263	33.7384	430.713	14.9206	406.478	19.533	17.3416	0.00400562	21.9593	13.4541	7.78112	12.0738	11.0329	12.4723	19.1457	10.8053	13.1409	30.6487	18.4838	16.8313	20.5926	21.0756	5.43451	19.9434
P31629	7	1	38.8857	271278	Transcription factor HIVEP2	HIVEP2	0	0	0	0	0	0.0212565	0.0430147	0.00359864	0.0106348	0.0119451	0.00215432	0.0143222	0	0.0299149	0.00986259	0.000589874	0.00813677	0	0.0143959	0.000744636	0.00620511	0.00393118	0.00655444	0	0.00856971	0.0495694	0	0.019219	0.00406153	0.00607371	0.00730218	0.0572986	0.0808098	0.00299173	0.00660202	0.0112774	0.00485326	0.00312738	0	0.00200025	0.000721684	0.040128	0.023229
Q8IUQ4	1	1	5.5957	32149.4	E3 ubiquitin-protein ligase SIAH1	SIAH1	0	0	0	0	0	0	0	0	0	0	0	0	0	0	0	0	0	0	0	0	0	0	0	0	0.144312	0.0430144	0	0.0209201	0.0166442	0	0	0	0	0.0385126	0	0.0599229	0	0.0608427	0.152752	0.0689784	0.0510223	0	0.0579334
O15018	20	7	103.115	304151	PDZ domain-containing protein 2	PDZD2	1.60558	0.332621	0.11995	4.72064	0.585892	0.138651	2.39258	1.0739	0.769921	0.165096	0.221442	0.38411	1.26636	8.79962	0.575043	0.0742521	1.45533	0.842825	9.5155	4.71695	16.0315	1.55624	0.465716	0.903337	1.51408	1.62453	0.0085425	1.74128	0.994429	0.327855	1.0177	0.919209	0.67825	2.21182	1.32739	1.44476	1.15745	0.959173	16.483	1.136	0.34955	0.798659	1.24785
Q8N0U7	7	2	39.9466	62433.9	Uncharacterized protein C1orf87	C1orf87	0	0.000557668	0	0.114454	0	0.011942	0.0482844	0.0187605	0.0158611	0	0.00105804	0	0.068973	0.226088	0.000150235	0.289599	0.0567329	0.034978	1.0799	0.0659818	1.04254	0.0227026	0.0325443	0.0254913	4.99168	11.5906	0.333704	9.55737	10.5946	7.63501	0.0980604	1.05685	0.376748	0.0544149	0.176103	0.191646	0.102601	0.316221	1.09067	0.0941041	0.125692	1.07012	6.50095
O15151	3	1	13.5869	55890.9	Protein Mdm4	MDM4	0.447437	0	0.206356	0	2.72555	0.493501	0.664519	0.0857982	0.0633389	0.257093	0.129623	1.1274	2.60554	0.0835834	0.0189366	0	1.96988	7.3247	0.0801873	0.148701	0.747724	0.887006	6.07046	0.0292173	0.394227	0.289449	0	1.23476	1.64428	1.8676	3.86748	2.77714	2.91013	2.75848	2.16068	2.13798	4.31174	5.51545	5.64205	4.55861	3.16268	0.160302	0.105193
O75369	13	3	74.0189	280331	Filamin-B	FLNB	0.690117	0.06314	0	0.00082423	0	0.739192	0.210308	0.0780682	0	0	0	0	0.187148	0.744714	2.02981	0.0465897	0.0160631	0	0.215867	0.234793	0.102149	0	0.0273556	0.978167	0.26797	0.320594	0	0.294827	0.125152	0.314688	0.0543752	0.0824441	3.23478e-05	0.0271816	0.0343851	0.0243789	0.126028	0.0345109	0	0.0402254	0.100295	0.0653303	0.448782
P30085	1	1	5.7328	22450.5	UMP-CMP kinase	CMPK1	0	0	0	0.0600375	0	0	0	0	0	0	0	0	1.07171	0	0.0579823	0.00765861	2.12198	0.0576738	0.455179	1.52426	0.15945	0.058676	0	0	6.36028	4.53624	0	1.63462	0.865073	0.994784	1.06347	1.22048	3.21599	5.51462	1.70118	3.3907	5.90124	2.94993	0.039713	4.40837	2.66314	0.0789633	2.11603
Q8NDM7	9	2	41.342	193809	WD repeat-containing protein 96	WDR96	0.947141	3.27897	1.93311	6.83751	1.97142	2.09849	5.92685	9.03254	10.4976	2.41184	4.38885	3.82086	16.7651	10.5265	4.66861	17.0503	12.0426	5.76996	4.17651	4.57096	5.21658	3.79313	3.57086	6.12023	2.00196	1.41059	0.0646921	2.74057	2.7148	3.45728	2.96313	3.86702	2.49415	2.83662	2.97859	2.11193	2.78566	3.15846	1.82501	5.90237	5.32308	3.69904	2.90674
O75531	19	8	137.802	10286.7	Barrier-to-autointegration factor	BANF1	0.0813119	2.66723	0.283518	2.04568	1.04218	2.24839	0.455497	0.410633	1.23129	0.218034	2.64083	3.45606	0.510916	1.19749	0.57882	14.1939	1.52619	0.497336	9.70728	0.413208	1.4323	0.885787	11.3472	1.7752	2.52352	2.28879	0.00891415	2.30813	2.4679	2.93067	2.32016	1.67857	1.67393	2.00612	1.14229	1.68338	3.04878	2.67432	3.21698	2.31567	1.27008	0.782788	2.28417
Q9HC52	38	9	187.009	43509.8	Chromobox protein homolog 8	CBX8	1.32752	0.106133	1.19394	5.1961	4.15315	1.99958	14.7198	9.61366	2.73263	0.699302	1.30532	3.42748	1.56483	1.21523	0.479468	2.04902	11.7391	1.54366	0.591059	0.482221	1.06089	1.27811	12.1293	1.5651	2.95093	2.95874	0.0035819	4.12399	3.14891	3.77305	3.07567	3.55284	2.55621	4.9086	2.82848	3.18979	14.2437	12.8474	1.5841	5.881	7.16007	2.67607	2.47469
P0DJD3	13	3	69.675	56125.8	RNA-binding motif protein_ Y chromosome_ family 1 member A1	RBMY1A1	0.0689606	0.0670277	0.000768114	0.0877939	0.470154	0.433319	0.0710351	0.657102	0.200112	0.062113	0.126228	3.14164	0.191707	0.246541	0.450491	0.0494068	0.852635	1.21712	8.04469	0.539735	1.46937	1.63703	2.83412	2.16613	0.427565	0.477503	0	0.562631	0.32363	0.463498	3.0731	2.53836	2.55399	1.09518	0.965908	0.920616	0.553687	0.497131	0.697383	1.06111	0.246418	0.480749	0.532992
Q96HY6	6	3	31.6527	35610.9	DDRGK domain-containing protein 1	DDRGK1	0.152081	0.356465	0.61841	2.28773	1.24406	5.4485	4.59709	1.23436	3.61904	0.202188	0.669052	0.709192	0.539455	1.24428	1.73917	6.17782	0.409218	1.14607	2.42143	0.608174	0.770999	0.45527	5.36171	0.916059	6.38399	5.95689	0	5.33267	1.39803	2.79306	1.50788	1.91251	3.03811	1.85146	1.57042	1.54508	1.77356	1.50341	1.40248	2.41348	1.13361	3.09353	3.78265
P17036	10	2	51.0871	51885.4	Zinc finger protein 3	ZNF3	0	0	0	0	0	0	0	0	0.341406	0	0	0	0	0.197295	0	0	0.00620006	0	0.524486	0.334978	1.86394	0	13.5303	0.0370985	0.994803	0.320775	0	0.0970432	0.590834	0.508726	0.626372	0.250007	0.792016	0.224388	0.0487113	0	0.197903	0.139301	0.353909	0.194742	0.0266234	0.139916	0.751288
Q8IXY8-2	6	2	37.0725	38818.9	Isoform 2 of Peptidyl-prolyl cis-trans isomerase-like 6	PPIL6	0.00242292	0	0	0.0412334	0	0	0	0	0.00673349	0.0147827	0.0137428	0	0	0	0	0	0	0	0.0426591	0.00645048	0.0185592	0.0943399	0	0.0239083	0.099576	0.00519435	0	0.0567629	0.0167355	0.0150347	0	0.00318686	0.00904751	0.013408	0.0135187	0.0320463	0.0335	0	0.0331841	0	0.0171596	0.194631	0.194099
P62753	12	5	63.7056	28851.8	40S ribosomal protein S6	RPS6	3.17421	0.605414	1.33006	1.97304	0.484884	0.814639	3.22128	5.47	2.13522	0.532482	0.845033	0.878516	1.27315	6.25404	3.82366	2.31413	4.3653	2.442	4.68052	6.51287	5.84405	2.12684	1.00496	4.04067	6.6098	4.25658	0.231299	5.35031	3.30681	5.81814	2.29329	3.22329	3.01763	2.93998	4.1953	4.07891	3.9082	4.78477	4.63406	5.61868	4.1125	2.51299	5.20989
P00439	1	1	5.2494	52375.4	Phenylalanine-4-hydroxylase	PAH	0.416456	0.0446919	0.54023	0.1939	0.237079	0.072118	0.750664	0.142941	0.359634	3.22877	0.348952	0.522663	1.43074	1.58503	3.78762	0.061999	2.63349	1.57625	1.14665	1.22182	0.641559	2.36523	8.74688	0.134187	0.139077	0.200827	0	0	0.0223962	0.031597	0.10365	0.0968194	0.0357878	0.0295949	0.0382471	0.0834682	1.46948	1.67405	0.799928	4.15778	3.27518	0.0743928	0.128573
P06239	3	2	16.8506	58513.9	Tyrosine-protein kinase Lck	LCK	0.0156398	0	0.0427071	0.14049	0.157778	0.0815696	0.0569484	0.00182179	0.154734	0.00484631	0.0466619	0.145272	0.194939	0.0801085	0.0519247	0.973092	0.375803	0.127856	0.374257	0.0624823	0.0293969	0.0897898	0.274899	0.118089	0.169348	0.224601	0	0.181177	0.326275	0.108941	0.660572	0.0895876	0.32728	0.991963	0.156632	0.499317	0.849196	0.319144	0.191059	0.0971124	0.0363774	0.111279	0.0428817
Q05682	7	2	38.0309	93288.2	Caldesmon	CALD1	1.71918	0.0350437	0.00328997	0.0452668	0.0408883	0.00980193	0.0932721	0.0110657	0.0249018	0.0232067	0.0556739	0.017055	0	11.572	0.0547424	0.076468	0.00949615	0.11875	0.0353343	0.58717	0	0.0110539	0.0344832	0.00882504	0.00366241	0	0.0153344	0.00233085	0.00473826	0.00748678	0.00193813	0	0	0	0	0.00296766	0	0	0.00422642	0	0.000383465	0.00384542	0.000426745
Q9Y2I1	1	1	4.7672	168397	Nischarin	NISCH	0	0	0	0	0	0	0	0	0	0	0	0	0.00114647	0.251257	0	0.232467	0.412534	0	1.01684	1.35512	0.0245123	0	0	0	0.232777	0.0878224	0	0.0947446	0	0.00234592	0	0	0	0.870013	0.0215005	0	0.197435	0.0153392	0.0518663	0.200626	0.0578008	0	0.0324481
P01766	1	1	5.4735	13340.8	Ig heavy chain V-III region BRO	IGHV3-13	0	0	0	0.032946	0	0	0	0	0	0	0	0	0	0.0473529	0	13.4767	0	0	0	0.020434	0.177206	0	0	0.00108644	0	0.00484807	0.00845758	0	0	0	0.0046736	0.0002312	0	0.017665	0	0	0.016148	0.00897394	0	0.00181419	0.0377889	0	0.00785207
Q9Y597	9	5	54.9867	89668.4	BTB/POZ domain-containing protein KCTD3	KCTD3	0.336411	0.218841	1.69782	0.980414	3.04824	1.33442	8.20924	6.85397	9.92752	2.73947	1.55606	1.51853	4.70919	2.86919	3.06258	11.5219	4.51959	1.77175	4.11982	4.71922	0.802477	2.8839	2.17436	2.71904	4.3042	4.123	0.000394376	4.57311	3.78862	5.26485	0.96889	1.34501	1.04434	1.11963	1.69931	1.56243	1.53083	2.03095	2.3434	1.51607	1.16308	1.21456	3.73173
O95084	2	1	9.4485	43514.6	Serine protease 23	PRSS23	0.0436468	0	0.229827	0.0364305	0	0	0.032263	0	0	0	0	0	0	0	0	0	0.0218142	0	0	1.38121	0.00199574	0	0	0	0	0	0	0.0913084	0	0	0.236868	0	0	0.0835491	0	0.0296047	0.0162675	0	0	0.00204405	0	0.0047883	0.111036
Q9BR46	2	1	9.6665	17297.3	Putative uncharacterized protein C20orf78	C20orf78	0.00708179	0	0.0668229	0	0.039809	0	0.0704152	0.0455683	0.0273191	0.00666982	0	0.0391102	0	0	0	0	0.0151581	0.0509871	0	0	0	0	0.00065045	0.0764291	0	0	0	0	0	0	1.92861	0	0	0.549499	0	0	0	0	0	0	0	0	0
P14174	2	2	12.7667	12647.4	Macrophage migration inhibitory factor	MIF	0	0	0	0	0	0	0	0	0	0.0211398	0	0	0	0.02391	0	0	0	0	0	0	0	0	0	0	0	0	0	0	0	0	0	0.00343136	0	0	0	0.0308847	0.00444891	0	0.00672633	0	0	0	0
Q5TIA1	6	1	24.0783	142986	Meiosis inhibitor protein 1	MEI1	0	0	0	0	0	0	0	0	0	0	0	0	0	0	0	0	0	0	0	0	0	0	0	0	0.210291	0.266101	0	0.182185	0.141789	0.0469384	0.343792	0.0646827	0.245276	0.465049	0.0539649	1.54253	0.607377	2.44964	2.95952	20.9991	17.1264	6.84249	0.07264
Q6YN16	4	1	23.6805	45680	Hydroxysteroid dehydrogenase-like protein 2	HSDL2	0	0	0	0	0	0	0	0	0	0	0	0	0.0219715	0.0505793	0	0	0.3169	0.0332686	0	0	0	0.1466	0	0.134067	0	0.0842248	0	0	0	0	0	0	0	0	0	0	0.0864206	0	0	0.0793184	0	0	0
O75410	31	6	164.08	88649.8	Transforming acidic coiled-coil-containing protein 1	TACC1	58.6153	26.8016	3.36167	16.9787	13.3994	21.9713	14.014	9.17867	10.0674	5.8353	117.122	34.6357	28.6159	29.4101	9.82138	10.1453	13.2785	19.7862	28.3583	16.5531	41.0883	8.636	74.7562	15.4773	46.6949	38.8395	0.0688526	23.9315	13.1109	24.6757	25.5872	16.3476	16.4521	19.8377	11.3473	11.9003	23.2346	11.1943	12.6289	23.0576	17.3328	37.2848	34.6363
Q3MII6	6	3	32.6197	76668.8	TBC1 domain family member 25	TBC1D25	2.46325	0.109038	0.552821	0.378808	1.78729	0.12572	0.356582	0.888887	1.70805	0.764324	0.307962	1.04353	0.714981	1.23742	0.314128	2.82965	0.864388	1.33791	3.67931	0.769141	0.897765	1.94201	1.33133	1.53558	1.32087	1.57768	0	1.88665	0.350084	0.986984	0.938515	0.287016	0.381119	0.714626	0.163784	0.324038	2.14712	1.29286	1.37473	2.48699	0.903366	0.4922	1.02547
Q9BYX2	4	2	20.3126	106326	TBC1 domain family member 2A	TBC1D2	0.198165	0	0	0	0	0	0	0	0	0	0.0023115	0	0.0107069	1.52584	0.0138112	0.0496018	0.0131884	0.158305	0.0885771	1.77641	0.616126	0.0151341	0	0.198205	0.370273	0.651018	0	0.308789	0.345294	0.114184	0.0377121	0.0241935	0.0141761	0.101636	0.0800482	0.0763866	0.322679	0.243692	0.111813	0.32412	0.532584	0	0.581772
Q96Q83-2	3	1	20.4816	19481.2	Isoform 2 of Alpha-ketoglutarate-dependent dioxygenase alkB homolog 3	ALKBH3	0.207493	0	0.0343619	0.805227	0.0785398	0	0	0.371423	0.0190345	0	0.0404762	0.0410071	1.20929	0.944768	0.271287	3.4343	0.534938	0.465208	1.5019	2.9334	6.91745	0.986978	0.639322	1.05754	8.68419	6.33083	0	7.9499	4.37298	0.79858	1.07262	1.09782	0.655155	0.228514	3.16612	1.93462	1.31337	0.870538	1.2998	0.83698	0.851634	0.0568173	1.27506
Q9UJV3	4	1	21.793	85092.3	Probable E3 ubiquitin-protein ligase MID2	MID2	0.10045	0.000165574	0.675695	0.163862	0.0956414	0.188772	0.0192905	0.115088	0.0731946	0.0428073	0.0674184	0.253183	0.805895	0.37888	1.20091	0.832956	0.274965	0.129198	0.232275	0.127596	1.54304	0.375935	0.0896421	1.07831	1.17937	1.1427	0	0.614999	0.731884	0.290981	0.167587	0.196762	0.276492	0.221597	0.180494	0.215006	0.0587347	0.440629	0.118768	0.0461354	0.30057	0.0165929	0.368348
Q8IZS8	12	1	63.4625	124152	Voltage-dependent calcium channel subunit alpha-2/delta-3	CACNA2D3	0.324263	0.0525329	0.280441	1.82103	2.83395	10.4841	11.8393	0.748272	1.97912	0.0604548	0	10.3998	0.415936	2.47489	2.72084	0.296409	20.7988	2.06793	0.299391	0.0566681	1.20042	0.484965	81.394	0.460745	2.74837	1.82346	0	2.0794	2.25847	2.54707	2.17847	3.11394	4.91222	4.1336	11.6691	10.4382	8.61624	10.6554	1.69676	9.44031	2.10105	3.19561	6.21611
P38398	92	33	491.583	210230	Breast cancer type 1 susceptibility protein	BRCA1	19.9802	14.3637	10.4876	18.9357	10.1387	24.8646	12.7746	15.9364	74.3634	75.1413	22.3256	25.7298	53.939	25.368	23.6572	31.1311	36.4348	11.0039	15.2979	10.2741	13.7407	19.1597	44.8017	41.5829	11.1628	11.8997	0.223803	11.6611	10.1604	8.70381	15.5306	14.1816	13.1101	11.6213	10.8147	10.1241	10.9411	9.47318	3.76218	15.1463	14.5813	6.31827	9.57745
Q8TE77	8	2	39.3018	73337.8	Protein phosphatase Slingshot homolog 3	SSH3	0.0792141	0.0845029	0	0	0	0	0	0.0213012	0	0	0	0	0	0.0796611	0	0	0	0	0.0146655	0.0168387	0.0161371	0	0	0	0.0467654	0.0725375	0.0486128	0.147718	0.0507095	0.0108424	0.483223	0.118773	0	0.614088	0.13442	0.200853	0.19215	0.364993	0.297739	0.490986	0.380913	0.0211393	0.0381453
P12268	4	1	25.9319	56261.3	Inosine-5'-monophosphate dehydrogenase 2	IMPDH2	2.85221	0	0	0.644366	0	0	0	0	0	0	0	0	0.140353	28.3934	0	6.11024	0.376374	0.382804	1.61865	0.742248	1.68219	0.548656	0.0253427	0.0707206	1.09577	0.443844	0	0.386396	0.457013	0.290127	0.0887493	0.0825844	0.592076	1.44656	0.377172	0.161878	2.05698	0.627563	2.46848	0.332307	0.217819	0.038328	0.920284
P00451	6	2	34.7365	268493	Coagulation factor VIII	F8	0.439763	6.14158	0.327216	1.13207	1.10343	4.20924	1.77141	0.653485	0.822165	1.12979	6.3527	5.82562	0.691395	0.799075	1.8153	2.54813	1.29463	0.397346	0.419833	0.216224	0.488183	0.698584	3.127	0.618291	0.238786	0.376555	0.0233575	0.644978	0.419639	0.399954	0.26131	0.297355	0.363185	0.0965871	0.137207	0.160891	0.534981	0.456529	0.175354	0.366759	0.087195	0.120815	0.236219
Q8IVL0	7	1	39.7193	257131	Neuron navigator 3	NAV3	0	0.0638994	0	0	0.00828645	0	0	0	0	0	0	0	0	0	0	0.0110093	0	0	0	0	0	0	0	0.0231866	8.08035	9.75306	0.104402	6.17893	6.99105	2.56017	3.02964	8.6237	9.65758	2.0056	12.7545	12.614	7.83992	11.1076	12.2344	19.1669	16.2576	4.10402	8.72918
Q9NRJ5	2	1	9.6075	72194.9	Poly(A) polymerase beta	PAPOLB	0.00111237	0.00770267	0.000427974	0.00865604	0.000155328	0.00215371	0.129364	0.0391072	0.0190464	0.0184577	0.00211317	0.000303959	0.0015116	0.000635645	0.0187124	0.002062	0.00873542	0.00624548	0.00263993	0.010744	0.00455148	0.000997099	0.0137876	0.0341228	0.00447325	0.00253703	0	0.0311251	0.0244708	0.0225756	0.0124151	0.0257878	0.0731674	0.0117101	0.0350359	0.0366489	0.00957013	0.0113898	0.00387713	0.00526833	0.00355035	0.00623899	0.00434783
P27797	71	31	467.244	48312.7	Calreticulin	CALR	3.50313	0.7541	0.164989	1.53204	1.44425	0.905206	2.97691	3.08866	2.24932	1.42484	2.24445	2.78645	2.3083	6.30749	2.59585	0.0171603	4.59039	4.66873	2.45503	2.47648	4.56469	1.37941	2.77783	1.22164	3.86627	3.07226	0.0207619	2.95965	1.85927	5.59	16.045	14.995	14.4839	4.11734	4.39372	4.49891	1.67862	1.47393	1.47741	3.36686	1.34497	11.9089	17.3765
Q7Z3Y7	8	1	45.0317	51194.8	Keratin_ type I cytoskeletal 28	KRT28	0.00366113	0.0300405	0.106251	0.0405256	0	0.0249471	0.0491777	0	0	0	0	0	1.24761	0.778316	0.0725882	0	0.0474098	0.763146	0.641831	0.589578	0.0744357	0.200375	0.0619655	0.306541	0.057511	0.0152144	0	0.0602179	0	0.466899	0.11734	0.0205349	0	0	0.0274218	0.047053	0.157349	0	1.73093	0.0954013	0.686404	0	0
Q96LX7	8	4	40.5848	68120.5	Coiled-coil domain-containing protein 17	CCDC17	0.364145	0.105013	4.90671	1.43352	1.9908	1.10126	3.13531	2.22364	0.969407	2.42847	0.614282	2.36774	10.4597	3.15871	12.2244	1.09721	1.68007	3.67492	4.97272	1.99335	1.14038	4.0028	19.8839	2.29563	2.90999	2.80796	0	2.82297	3.06738	1.27759	16.7161	5.09272	3.64445	14.7304	5.17419	4.41661	42.4587	19.947	3.34841	46.7477	21.8686	1.68907	5.45785
P08621	40	10	221.656	51613.8	U1 small nuclear ribonucleoprotein 70 kDa	SNRNP70	3.76532	1.86265	1.55096	2.49389	2.30027	5.57116	3.37145	1.66922	0.799293	5.68705	5.46261	2.20834	3.21358	7.56471	0.817458	0.0343107	2.58339	3.64353	2.39948	10.9901	7.79379	5.04355	1.17999	12.3056	10.0648	11.0344	0.983877	6.90935	0.695993	8.42247	27.9505	13.4884	14.3787	14.2338	6.96514	8.0545	8.31621	4.17196	7.24369	4.53591	8.98622	7.23301	7.58281
Q9BYD3	2	2	12.139	34976.3	39S ribosomal protein L4_ mitochondrial	MRPL4	0.19539	0.0737057	0.113611	0.33019	0.17055	0.871372	0.499366	0.354044	0.933433	0.41388	0.102507	1.42897	0.579844	1.75566	1.98641	1.9129	4.74626	0.0805283	1.09016	1.82269	1.94149	0.782114	1.51606	0.320676	0.50322	0.699886	0.00386064	0.731062	1.62957	0.691263	1.5445	1.30871	0.833094	0.906575	0.422679	0.950092	5.17936	5.42044	0.348276	9.37952	1.55473	0.0985943	0.384743
O43181	7	1	27.609	20108	NADH dehydrogenase [ubiquinone] iron-sulfur protein 4_ mitochondrial	NDUFS4	3.29651	1.42915	0.480311	0.902857	1.9322	5.25896	0.861405	0.398824	0.880182	0.894479	2.14577	1.59609	2.04735	1.73665	2.60536	0.164254	0.755706	1.7964	1.44552	1.5751	0.320677	6.9577	0.518064	0.600716	2.22207	2.01374	0	2.24168	0.413771	0.659307	4.07837	1.30082	2.05404	1.63356	1.35678	1.64389	2.21651	0.59651	27.3996	0.974424	0.379604	1.37441	1.80676
Q5TB80	14	2	67.9705	162457	Centrosomal protein of 162 kDa	KIAA1009	0.206583	0.0158044	0.308238	0.1234	0.0919316	0.102407	0.785254	0.746923	12.5636	8.84334	0.081955	0.306687	18.6557	12.7825	20.8459	0.0149779	21.9466	3.92312	4.22957	8.48875	2.03974	21.6552	4.44968	23.9432	5.95096	5.96607	0	6.95842	3.02564	4.40824	4.61547	2.65266	3.63934	3.21759	2.4275	2.17665	3.01046	1.94953	4.29953	10.1733	1.3739	0.611218	8.51077
Q13438	4	1	19.997	76018	Protein OS-9	OS9	0.429767	0	0	0	0.0742224	0	0.0167536	0	0.0637371	0	0	0	0.105462	0.118791	0.148158	0	0.179158	0.126765	0.326027	0.303606	0.12311	0.0680674	0.424422	0.0247688	0	0.0214609	0	0	0	0.0781186	0.166538	0.0327894	0.031355	0.0231555	0.0672228	0.0744114	1.02939	0.916794	0.140046	0.887261	0.0580029	0.250607	0.0240048
O94964	21	6	113.75	161300	Protein SOGA1	SOGA1	0.368975	2.56916	0.513493	0.825809	1.17379	6.13938	8.89105	1.0509	1.41698	1.3367	0.689882	0.297723	1.55398	1.57564	14.8589	0.775397	3.56321	1.07416	0.833227	1.83806	1.7136	2.31352	1.22418	1.32222	15.5711	14.1121	0	3.85783	4.67274	4.96233	1.53912	2.87873	1.62252	2.31536	2.45591	2.57438	5.10833	4.32104	6.26262	3.93953	2.77057	1.12579	9.73767
Q96AB6	1	1	5.3159	34962.4	Protein N-terminal asparagine amidohydrolase	NTAN1	0.204952	0	0	0	0	0	8.30876	0	8.37245	0	0.202578	0	0.09765	0.0173154	0.10941	0	8.2661	6.74661	0.0241398	12.2086	0	0	0.0127391	9.3375	4.68916	6.14545	0	1.6842	0	1.0571	22.1033	20.718	20.692	13.4407	20.9489	26.9306	2.70108	2.2088	2.8389	0	1.36415	4.92318	4.82614
Q8TE73	22	8	113.586	532843	Dynein heavy chain 5_ axonemal	DNAH5	0.299423	2.64043	0.027545	1.11518	4.40358	1.30434	0.472318	0.999148	0.296654	0.40102	6.58237	0.985065	1.50552	0.74423	1.29687	0.363644	1.59722	0.583772	0.742801	0.989264	1.45849	2.72441	3.39857	3.25563	2.5891	2.74647	0	3.24183	1.85611	2.45337	1.93417	2.09859	1.71248	1.6274	0.527234	0.582826	2.78077	2.11013	6.05759	1.77078	0.955689	0.548072	2.10991
P16615	6	1	30.2024	116411	Sarcoplasmic/endoplasmic reticulum calcium ATPase 2	ATP2A2	0	0	0	0	0.0368246	0	0	0	0	0	0	0	0	4.74783	0	0.994715	0	0	0	0	0.015164	0	0	0	0	0.0029466	0	0	0	0	0	0	0	0	0	0.0159089	0	0.0318959	0.0295024	0.0657121	0.197149	0	0
P09493	7	1	41.009	32765.6	Tropomyosin alpha-1 chain	TPM1	0	0	0.167804	0	0.231309	0	0.772239	0.0430823	0.0422498	0.057783	0	0	0.0670484	0.00506455	3.12145	0	0.0192195	1.05892	0.0731765	0.190174	0.391664	0.21888	0.420989	0.402286	0.268775	0.449369	0	0.385068	0.301916	0.596089	0.597238	0.89652	0.721337	0.0754963	0.602613	0.149198	0.255864	0.254053	0.790345	1.8382	0.451525	0.615781	0.162598
Q8WVY7	3	1	16.9179	36861.8	Ubiquitin-like domain-containing CTD phosphatase 1	UBLCP1	0	0	0	0	0	0	0	0	0	0	0	0	0	0	0	0	0	0	0	0	0	0	0	0	0.340141	0	0	0.115207	0	0	0	0	0	0	0	0	0	0	0	0	0	0	0
Q659C4	41	15	213.991	105836	La-related protein 1B	LARP1B	5.98933	3.58373	4.66058	6.1845	7.23148	11.0903	5.99308	5.19868	4.03936	7.19338	7.25833	8.9675	13.8664	5.97307	6.01522	9.49619	5.86018	18.1577	8.00074	17.857	21.3514	6.47588	6.05752	10.9716	13.5239	14.4742	0.0121697	13.0059	2.12351	17.1469	48.3333	21.1894	23.6638	38.3452	23.3592	23.4521	8.20525	13.4972	10.5881	15.2025	8.54357	13.6332	13.2726
Q9H9B4	41	18	264.412	35904.6	Sideroflexin-1	SFXN1	0.0329003	0.154164	0.0279724	0.659413	1.6063	4.78624	0.595149	0.163599	0.884964	0.243098	0.280992	0.0835841	0.400941	1.66602	0.370481	0.613255	0.792666	1.90232	2.4811	0.797477	1.73403	1.10799	1.83787	0.341763	4.44508	3.64175	0	4.1462	2.919	3.1848	6.8969	6.70243	6.87733	7.51962	4.36735	4.8835	8.46639	5.62148	6.80817	3.52033	1.84283	0.486965	4.38993
Q12931	53	17	369.519	80395.3	Heat shock protein 75 kDa_ mitochondrial	TRAP1	0.12617	0	0.354767	0.422182	0	0	0	0.123622	3.53618	0	0	4.78153e-05	0.0579898	1.26533	0.0268867	0.790248	0.115138	0.0245054	0.221977	0.243502	0.353208	0.0981399	0.259869	0.170812	8.53605	8.32994	0	8.3481	5.25646	5.23803	1.15334	1.41289	1.50663	2.30712	1.12346	0.994815	2.56647	1.31481	1.3514	1.4948	20.4051	0.0451317	6.52962
Q5JST6	11	5	43.6774	88309.5	EF-hand domain-containing family member C2	EFHC2	0.0290808	0.0302071	0	0.132034	0.0784729	0	0.00240542	0.092642	0.00722097	0.0899966	0.328836	0.330971	0.00566229	0.430102	0.101235	0	0.00844843	0.0291406	0	0.00471476	0	0.0227939	0.22511	0	0.550356	0.438298	0	0.124282	0.100212	0.0471561	4.41274	4.66529	5.58592	1.72135	1.69247	2.89247	0.0496117	2.15308	3.79312	1.20952	2.18358	0.603406	2.03602
Q96Q80-4	1	1	6.5641	24371.8	Isoform 4 of Derlin-3	DERL3	1.25441	3.72779	1.19491	5.82385	2.42262	1.96919	2.21167	17.7226	22.6815	10.4418	2.06168	1.79305	9.74417	4.44533	13.469	2.649	12.3816	3.15014	1.22875	2.58293	2.07356	18.9258	14.7856	24.5589	2.52568	2.96636	0	4.49482	3.85941	5.32082	0.924182	1.17268	1.53406	4.72235	2.74836	3.22889	30.5434	17.6536	20.018	44.9849	33.4641	1.13043	3.63898
Q14152	48	9	239.861	166969	Eukaryotic translation initiation factor 3 subunit A	EIF3A	1.71328	5.26268	2.73562	4.06188	5.81999	9.57016	7.40682	5.23271	6.44273	10.9512	13.7966	14.5088	27.352	5.63449	7.70869	2.88132	9.83112	2.47534	6.91509	7.47909	7.68619	3.10031	8.39453	6.18183	5.08108	6.69816	2.27252	8.24623	7.66845	8.11545	7.98952	9.74352	8.29808	7.27102	9.76062	7.80907	7.67071	6.41814	3.35018	9.23039	6.95361	6.79727	5.73891
P49748	18	1	87.0005	70789.5	Very long-chain specific acyl-CoA dehydrogenase_ mitochondrial	ACADVL	0.0794801	0.522618	0.031633	0.252454	1.18697	0.643943	0.259425	0.28907	0.203478	2.1109	0.553627	0.35531	2.26426	0.487975	0.221549	2.22365	2.25899	0.17488	0.374761	0.127951	0.0755311	0.600122	0.355413	1.64915	0.603948	0.809537	0	0.213954	0.197111	0.187411	0.901051	0.719668	0.526709	0.814147	0.397776	0.320324	0.708494	0.69221	0.54897	0.692348	0.932257	0.29241	0.505266
Q06187	2	1	9.4804	76965.7	Tyrosine-protein kinase BTK	BTK	0	0	0	0	0	0	0	0	0	0	0	0	0	0	0	0	0	0	0	0	0	0	0	0	0	0	0	0	0	0	0	0	0	0	0	0	0	0	0	0	0	0	0
Q9BZZ2	6	3	30.4679	185077	Sialoadhesin	SIGLEC1	0.0209433	1.96565	0.348383	1.2152	0.160883	0.116218	0.152683	0.129238	0.484232	0.143619	0.224801	0.308726	0.1846	0.143929	0.0911334	0.172768	0.47757	0.241926	0.196507	0.125026	0.207921	0.183455	0.209461	0.222731	0.348527	0.287015	0	0.124205	0.0831084	0.127051	0.609881	0.362183	0.23264	2.76087	0.522898	0.658251	0.471252	0.410049	0.208463	0.366896	0.994616	0.105597	0.2216
Q9H254	20	6	92.2773	290183	Spectrin beta chain_ non-erythrocytic 4	SPTBN4	2.552	6.39512	0.936231	0.743367	7.24852	3.00603	0.835331	0.522812	10.0777	2.3554	7.78219	1.61854	2.20656	0.950471	5.3373	8.4112	1.8513	2.50723	8.1696	0.941736	6.23042	7.50037	2.25337	3.77655	7.4887	7.89393	0	6.40925	1.97156	6.96138	1.78202	0.937878	1.26015	0.800995	0.382019	0.323954	1.99724	0.728338	1.20808	1.68214	0.614559	2.13105	18.2266
P62502	1	1	5.4839	18101.8	Epididymal-specific lipocalin-6	LCN6	0	0	0	0	0	0	0	0	0	0	0	0	0	0	0.1697	0	0	0.273128	0	0	0	0	0	0.118114	0	0	0	0.00132048	0.0214425	0	0	0	0	0	0	0.000462372	0.052469	0	0.0112435	0	0.222194	0	0
Q3T906	9	3	49.0664	144877	N-acetylglucosamine-1-phosphotransferase subunits alpha/beta	GNPTAB	0.261234	0.469227	0.404391	1.21282	0.686678	0.90648	4.21212	2.14919	1.00086	2.36862	0.540037	1.9848	2.76206	1.47205	0.553006	0.0619468	7.03949	1.61527	1.99998	3.58507	3.34996	2.74626	1.38191	2.03138	4.44482	4.71313	0	3.12945	2.44322	2.97269	4.53551	2.24181	2.6749	4.08324	2.40833	2.58993	3.71009	2.28849	3.71684	3.64427	2.8829	0.703951	2.06221
A6NHT5	6	2	37.4192	37881.7	Homeobox protein HMX3	HMX3	0	0	0	0	0	0	0	0	0	0	0	0	0	0.0173859	0	0.114554	0	0	0.00344993	0	0.0128538	0	0	1.5779	0	0	0	0	0	0	7.23841e-06	0	0	0.10335	0	0	0	0.00420112	0.0144762	0.0129844	0.0283581	0	0.00129134
Q9GZT3	6	2	29.7209	12406.1	SRA stem-loop-interacting RNA-binding protein_ mitochondrial	SLIRP	0.03731	0.00600526	1.31051	5.14374	0.898599	0.268568	3.24517	0.48516	0.908918	0.051244	0.63126	0.364398	0.58043	0.927396	0.21741	1.38689	3.1879	1.20643	1.37091	0.973314	0.65683	1.69874	0.98626	0.710167	2.83056	4.11042	0	3.51739	1.16952	3.98782	14.6615	13.6564	8.71576	4.04885	2.10538	1.63789	4.53252	1.9772	2.59341	2.16836	1.13663	3.99808	2.05485
Q14643	18	4	73.4216	317351	Inositol 1_4_5-trisphosphate receptor type 1	ITPR1	6.14699	4.49183	2.62889	2.96999	3.88076	5.66732	9.4901	7.70442	5.78997	18.0492	1.75075	2.59296	12.9522	17.7205	6.7767	0.510022	8.95314	15.9774	18.2182	13.9552	23.9913	10.9081	9.61389	10.8848	7.23979	7.16787	0	6.94158	7.42445	6.84882	15.3293	8.0206	9.1198	7.77375	6.17778	8.07922	4.88361	3.85786	6.31262	4.531	6.25439	4.36085	5.51684
Q6W2J9	6	2	26.8835	193729	BCL-6 corepressor	BCOR	0	0.324419	0	0.170191	0.499434	0.0449654	0.0393774	0.0014296	0	0	0	0.00477436	0.0399184	1.13286	0.158221	0	1.0603	0.201897	0.126185	0.582657	0.166861	0.529385	0.0855777	0.0362894	0.0983908	0.175369	0	0	0	0	0.394956	0.031465	0.156849	0.0119683	0.0628492	0.197704	0.0586605	0.0633264	0	0	0	0.0512805	0.0532959
O75319	8	2	37.2546	39281	RNA/RNP complex-1-interacting phosphatase	DUSP11	0	0	0.0500444	0.500207	0.0190914	0.0239567	0.0507666	0.0219412	0.0085733	0.0203064	0.0895143	0.144979	0.949814	0.0860674	0.0889462	0.40608	0.422126	0.0819425	1.00895	0.123295	0.638584	0.391716	0.0648431	0.166084	0.187693	0.123109	0	0.0928689	0.104089	0.0197149	0.568446	0.780004	0.799883	1.25625	0.669763	0.575221	0.310212	0.526154	1.235	0.0456902	0.1065	0.0799082	0.305106
Q14997	18	3	100.159	213672	Proteasome activator complex subunit 4	PSME4	1.40908	0.396654	1.35746	0.557099	0.590996	0.371654	1.70389	4.11433	5.30553	0.195184	1.21232	2.27433	1.79454	0.512245	0.542486	5.4456	1.16693	0.668507	0.190126	0.134737	0.411508	0.707919	2.2711	0.769481	1.71798	1.76842	0.00145677	2.36722	1.51316	2.48593	0.506532	0.582834	0.690032	0.618935	0.639595	0.619356	0.933343	1.06622	1.1529	0.835559	1.26132	1.53365	2.03339
Q9H2M9	4	1	22.902	157582	Rab3 GTPase-activating protein non-catalytic subunit	RAB3GAP2	2.47862	0	0	1.23415	0.066007	0	0	0.0286005	0.194934	0	0	0.167971	0.0465131	0	0	0	0	1.95662	0.0307712	0.264964	0	6.75851	0.409162	2.99819	3.75906	3.37986	0	2.12195	0.722514	0.779605	6.84812	3.7779	3.81687	0.0988712	0.227185	0.0813091	1.67319	0.200829	0.276903	1.15468	0.629237	0.0502419	1.6153
Q5SYB0	2	1	11.9536	175832	FERM and PDZ domain-containing protein 1	FRMPD1	0	0	0	0	0	0	0	0	0	0	0	0	0	0	0	0	0	0	0	0	0	0	0	0	0.198891	1.55249	0	0.0606293	0.883225	0.0636454	0.233342	0.79659	0.144135	0	0.413524	1.24111	0.0732589	0.159814	0.0198748	0.253967	0.20265	0.612041	0.0734781
O75339	11	4	57.505	134846	Cartilage intermediate layer protein 1	CILP	1.77695	0.548615	2.2464	1.36983	1.54514	1.31877	2.61691	0.635695	0.0770914	1.3873	1.03843	0.707079	1.10974	3.14858	0.243417	0.0856905	2.10926	3.50142	2.29772	2.81146	2.58804	2.82924	0.448223	3.95602	5.17476	6.91334	0.0229707	4.21995	0.159819	4.46231	3.52287	0.994521	1.10765	2.35174	0.706867	0.671413	2.42718	0.572345	1.00937	2.86229	1.37858	1.32539	4.09662
Q8IX03	18	4	98.7045	126099	Protein KIBRA	WWC1	0.162968	0.253097	0.0305676	0.297711	0.589618	0.362657	0.200019	0.252043	0.263086	0.164919	0.109785	0.24333	0.125332	0.136301	0.20462	0.422679	0.390497	0.142103	0.160922	0.138776	0.162001	1.05304	0.534013	0.0586002	0.0666296	0.0292369	0	0.108996	0.162218	0.039549	0.665446	0.485557	0.423265	0.992371	0.758934	0.860122	0.348663	0.554577	0.462818	0.658014	1.0408	0.119489	0.129246
Q9UKN7	28	8	143.308	397859	Unconventional myosin-XV	MYO15A	5.56559	5.69632	41.1879	22.8409	5.59858	5.33281	3.33965	17.656	52.7197	40.07	12.4548	11.8449	22.9881	11.8368	32.4862	18.5916	14.2167	32.5142	15.6679	28.6046	10.2331	26.1863	34.5042	16.0693	24.0751	24.1196	0	24.5906	14.5321	18.1043	12.0692	10.1228	9.93124	30.0115	17.8036	15.8593	73.7834	50.0676	47.3973	29.3831	19.7225	11.746	17.4941
Q9UKK9	2	1	9.2798	24612.8	ADP-sugar pyrophosphatase	NUDT5	0	0	0	0	0	0	0.182251	5.26301	0	0	1.87632e-06	0	0	0	0.00455693	0.0197644	0.000757568	0	0	0	0.0133946	0.00554466	0	0	0.00622411	0	0	0.0328685	0.0821038	0.0654866	0.0182377	0	0	0.0261157	0.016206	0.00435132	0.238696	0.0280773	0	0.151091	0.214552	0.00315467	0.00664072
P55060	4	1	20.3648	111215	Exportin-2	CSE1L	0	0	0.0151458	0.0839144	0	0.122071	0.0329838	0.0128723	0.0244099	0.105105	0	0.121389	1.2052	0.0892277	0.190443	0.00506189	0.0726649	0.0568622	0	0.0324661	0.0310431	1.43075	0	1.30833	0.238892	0.0583932	0	0.16708	0.0471203	0.052114	0.00937282	0	0.234971	0.47031	0.0434573	0.28279	0.202186	0.0588445	0.0565062	3.10858	0.833662	0.456892	0.88464
Q5CZC0	49	12	266.943	786368	Fibrous sheath-interacting protein 2	FSIP2	0.324956	0.125776	0.188304	0.33596	0.0523645	0.0370323	0.49568	0.427773	0.243754	2.85263	0.0259196	0.271659	0.154622	0.164144	0.229225	0.132002	0.233499	2.17244	0.573649	0.509169	0.680215	3.09389	0.0767747	16.9031	0.4937	0.380908	0	0.21587	0.572285	0.50286	2.05796	2.24321	1.99656	5.46487	8.01402	7.00772	4.94696	8.6143	6.77847	9.75345	8.3058	1.46086	0.414194
A5YKK6	53	8	258.013	269278	CCR4-NOT transcription complex subunit 1	CNOT1	14.2899	0.423301	8.48338	3.67947	7.40146	2.4639	4.87032	23.5605	13.0461	4.7768	1.66771	8.89437	8.24404	13.3249	6.90747	24.1909	7.0467	7.61001	7.82396	4.99456	4.98755	4.01979	20.5001	7.75946	10.4404	10.2472	0.0457282	5.05243	10.2738	10.2333	10.3432	12.9151	9.72489	10.5068	8.52612	7.98664	27.7042	24.1296	15.8848	29.4051	30.945	5.63169	8.76214
O95625	16	4	81.7862	121494	Zinc finger and BTB domain-containing protein 11	ZBTB11	2.70559	8.80414	10.8469	5.32821	5.31003	10.2178	10.6429	2.68763	6.8095	4.97605	6.36377	5.4412	7.00279	4.95938	8.69447	15.1577	6.51222	6.43326	6.50281	6.95495	5.46299	11.9662	5.47764	9.62123	5.64766	5.43916	0.261686	11.4044	6.97061	12.1386	6.02988	7.41051	7.38786	4.78814	8.03441	7.4072	3.62847	2.61596	0.881482	2.88408	0.851302	11.3368	3.28522
Q96IV0	3	2	21.7406	75530.7	Peptide-N(4)-(N-acetyl-beta-glucosaminyl)asparagine amidase	NGLY1	2.60399	0.705979	0.883154	16.0627	1.81498	1.07694	2.11116	17.1016	3.97175	0.666844	1.09495	0.91204	3.79442	2.1972	2.72347	0.351632	1.11086	1.99473	4.82124	2.50994	2.33215	3.63834	3.01724	4.19629	2.18202	4.64313	0.014465	4.6815	3.64229	3.89656	2.71531	1.91573	3.06241	2.56209	1.11024	2.06003	2.90846	1.93268	3.1352	2.35525	4.31005	4.45731	5.98364
O00410	3	2	22.1659	125113	Importin-5	IPO5	0.00208433	0.0514563	0.0350707	0	0	0	0	0	0.00290734	0	8.81547e-07	0	0.0247535	5.72366	0.0204734	1.17625	0.0172129	0	0.0219597	0.0245166	0.0516612	0	0	0.00906976	0.0369452	0.0109154	0.0100614	0.0288575	0.00601433	0.00147067	0	0.00894754	0	0.0359557	0.0112718	0.0196727	0.0467162	0.0507234	0.00618086	0.0312168	0.0210956	0	0.00468875
Q13191	3	1	15.3924	110933	E3 ubiquitin-protein ligase CBL-B	CBLB	0.0587726	0	0	0	0	0	0	0.157705	0	0.460825	0	0	0.625728	0.0127551	0.0819792	0	0.432748	0.0285173	0.037283	0	0.00560444	0.294705	0	0.321041	0.112426	0.346159	0	0.0228168	0.0530938	0.0453848	0.109025	0.0971064	0.230964	0.256774	0.105176	0.104992	0.0914358	0.0700004	0.0424046	0.200534	0	0	0.155902
Q5VYS8	7	2	45.6921	173396	Terminal uridylyltransferase 7	ZCCHC6	0.626118	0.0209302	0.0372444	0.32152	0.0576544	0	0.206236	0.0653161	0.00966393	0.0231665	0.0102714	0.0277007	0.494862	0.635994	0.60389	0	0.423088	0.350672	0.129069	0.416968	0.13162	0.0503161	1.49681	0.0131895	4.84654	3.29474	0	1.80947	0.821962	0.587597	17.6392	9.92623	7.00152	8.69115	2.69671	2.66211	1.81216	0.570458	0.479518	4.27031	1.68558	0.78117	4.88992
Q03164	52	10	241.685	436327	Histone-lysine N-methyltransferase 2A	KMT2A	1.72838	2.01677	4.02329	1.53176	1.28631	1.24656	3.51453	1.35943	3.60045	7.54502	1.56857	0.677415	10.3935	7.24069	3.67639	5.32965	3.56116	2.86364	0.339347	2.11275	1.71727	2.36567	2.58743	2.89131	5.42455	5.61652	0.0112526	4.24496	0.880001	4.63796	1.98732	3.37236	2.81503	1.9617	0.742247	1.2519	1.38672	0.536026	0.7727	1.39155	0.566443	1.91513	3.2639
Q9P2S2	3	1	15.2545	187092	Neurexin-2	NRXN2	5.19414	4.56686	0.879617	4.28908	2.28078	1.50804	2.79471	3.11267	3.27185	1.43606	0.653294	2.96899	11.599	1.25757	2.01792	0.778106	2.0325	2.16987	0.83655	0.939139	1.10795	2.18802	2.09567	1.15569	0.672403	0.899183	0	0.65575	0.0360643	0.881243	2.97828	1.11402	0.765582	0.954453	1.0666	0.925296	1.04725	0.898692	0.326473	0.195925	0.972093	0.399026	0.926778
Q04759	6	1	30.7911	83461.7	Protein kinase C theta type	PRKCQ	4.24684	0	1.12041	1.53992	22.6888	0.0920366	2.16142	0.304738	1.79997	9.76555	0.702615	0.269461	3.38097	1.75108	15.1811	1.27656	3.25225	5.4771	1.98102	1.78389	4.34766	4.33699	3.25228	12.4266	5.84502	4.17751	0	2.45179	3.76888	3.17434	2.31219	2.09426	2.02738	0.222136	0.653391	0.82709	3.02656	2.79659	2.98369	5.09405	3.28751	0.639571	3.97004
O15417	18	2	98.3619	316173	Trinucleotide repeat-containing gene 18 protein	TNRC18	0.0100831	0.0955517	0.0293757	0.00465026	0.0233447	0.299156	0.118577	0.127126	0.0470158	0.00162699	0.146406	0.234534	0.0980877	0.0835719	0.204101	1.85832	0.283444	0.187035	0.164868	0.746971	0.0148803	0.124899	0.0674061	0.554399	0.0790545	0.012238	0	0.587632	0.208303	0.860074	0.0238818	0.0115826	0.0179638	0.0255188	0.0264201	0.0369387	0.0468569	0.687166	0.0579653	0.0419399	0.0271756	0.0145245	0.295767
P54709	2	1	9.8039	31854.8	Sodium/potassium-transporting ATPase subunit beta-3	ATP1B3	2.158	0.12483	0	10.5854	2.44227	2.9332	0.652953	22.3275	0.0803225	0.303354	0.439474	0.218202	0.505087	35.3603	0.171088	0.210204	0.535935	0.34147	18.9989	40.6665	67.1622	1.17468	215.003	1.85268	0.821607	1.20698	0	0.689859	0.936512	0.926893	3.07956	3.40984	4.61202	1.24534	1.26472	1.17216	7.58625	3.9372	4.47295	5.1454	2.30706	0.914063	1.31232
Q9NW81	3	1	24.0336	29723.7	ATP synthase subunit s-like protein	ATP5SL	3.92212	0.836763	4.24671	2.18871	1.28498	8.8205	5.35685	2.91762	23.0446	1.49965	2.55322	16.449	0.756112	3.22751	1.22123	0.274217	0.893493	2.31034	1.43893	1.14239	0.259891	0.363295	57.6228	0.938931	0.829063	0.698507	4.26261e-06	0.887762	0.972022	1.2329	1.17741	1.16737	1.09417	0.232732	1.22947	0.92795	0.401057	0.366757	0.0968939	0.30701	0.256487	0.57994	0.684973
Q86Y38	8	2	48.3231	108425	Xylosyltransferase 1	XYLT1	3.16922	0.120108	0.166534	0.179269	0.262362	0.0349866	3.80378	0.0875659	0.282214	2.09381	0.227202	0.190095	3.55862	0.413596	0.786168	0	0.248982	6.74546	0.820837	5.12125	3.34114	1.75437	0.688486	3.02303	2.35569	2.0851	0	1.76839	0.0372452	2.0411	1.32737	0.594458	0.584915	1.19233	0.841323	1.01346	0.646474	2.67674	1.20716	0.484072	0.65548	4.1957	3.21553
Q14511	5	2	25.6001	93659.3	Enhancer of filamentation 1	NEDD9	0	0	0.462141	0.020477	0	0	0.207587	0	0.0151173	0	0.20059	0.0201687	0	0.0170457	0.093146	0	0.565324	0.0681781	0.0619567	0	0.0158044	0.0147595	0.0568877	0.162752	0.00970158	0.00885893	0	0.101912	0.0175253	0.0124224	0.0383943	0.0832347	0.233889	0.0489877	0.0979808	0.0620011	0.858481	0.897435	0.0610621	2.06185	0.831569	0	0.023188
Q9NP58	6	1	30.6391	94456	ATP-binding cassette sub-family B member 6_ mitochondrial	ABCB6	0	0.0685597	0	0	0	0	0	0	0.475061	1.78605	0	0.00594059	0.0732844	2.88006	1.3817	0.0533178	0.0456277	9.68072	0.379678	1.74484	2.06916	11.6277	0.0344848	0.642241	0.412849	0.513526	0	0.150211	0.183937	0.392184	0.022754	0.0503849	0.112126	0.328378	0.266021	0.428856	0.412645	0.173836	0.343248	0.294542	0.372693	0	0.670723
P62820	4	1	20.87	22905.9	Ras-related protein Rab-1A	RAB1A	0	0	0	0	0	0	0	0	0	0	0	0	0	0	0	0	0	0.0147428	0	0	0	0	0	0	0.0272727	0.0872249	0	0	0.00785056	0	0	0	0.0421399	0	0	0	0	0	0	0	0	0	0.0417795
Q08188	2	1	10.8028	76974.1	Protein-glutamine gamma-glutamyltransferase E	TGM3	2.07483	0.0294554	0.162356	0.0539078	0.510829	0.0375275	0.135818	0.0791389	0.0189448	0.119752	0.127951	0.0612238	0.347321	3.13222	0.0529153	0.026514	0.116046	0.896843	0.800049	0.653056	0.625715	0.280092	2.81556	0.294443	0	0	0	0	0.0134938	0	0	0.285686	0.0293399	0.0467214	0.0386497	0	0	0	0.0482509	0	0	0.0695552	0.0755736
Q9Y3L3	4	1	19.5032	76055.5	SH3 domain-binding protein 1	SH3BP1	0	0.00972216	0	0	0	0.00839017	0	0	0.00423294	0	0.00265068	0.0124138	0	0	0	0.0481278	0	0.00202452	0	0	0	0	0	0.00429792	1.08885	2.05754	2.08806e-06	2.40132	2.06424	0.975609	0.152945	1.56024	3.2578	0.94677	4.02679	3.15868	1.12853	4.77907	3.65758	3.73137	5.97303	0.994237	3.52557
P30048	13	1	74.6662	28034.8	Thioredoxin-dependent peroxide reductase_ mitochondrial	PRDX3	0.00137972	0	0.000971296	3.39624e-07	0.013782	0	0.00633795	0	0	0	0.00744753	0.179272	0.0226649	0.0253677	0.0125291	0	0.0906921	0.111644	0.211402	0.0509113	0.0428938	0.00477801	0	0.00853385	0.0029556	0.0941637	0	0.0416906	0	0.0289296	2.53045	1.6973	1.78887	1.34106	1.31399	1.89984	3.06852e-09	0.980166	0.13233	0.610954	0	0.234326	0.0342927
Q86VB7	5	1	25.2803	129671	Scavenger receptor cysteine-rich type 1 protein M130	CD163	0	0	0	0	0	0	0	0	0	0	0	0	0.00919354	0	0.000502972	0	0.00485331	0	0.388318	0.0125729	0	0	0	0	0.016783	0.0145285	0	0.0569664	0	0	0	0	0	0.0776619	0.00406766	0.00114507	0	0	0.0199201	0	0	0	0.0142817
Q8TEP8	18	5	88.9936	215313	Centrosomal protein of 192 kDa	CEP192	0.551389	0.739536	0.352568	0.919871	3.53081	2.58967	0.0953986	1.73859	2.76431	3.79987	0.735384	2.69067	0.860007	4.23716	2.67923	4.62053	2.56346	0.631947	0.576224	1.99064	0.778271	2.06715	0.0587717	0.607574	3.75965	3.77299	0	3.81097	3.08639	4.43423	0.873992	0.336431	0.318227	0.637833	0.375323	0.427308	1.67648	1.40385	1.42649	0.480733	0.131816	1.03815	0.530092
A4FU49	5	1	25.4672	70690.3	SH3 domain-containing protein 21	SH3D21	0	0	0.195067	0.329452	0	0	0	0	0	0	0	0	0.0144475	0.0155426	0	0	0	0.0149853	0.0207233	0.0587191	0.0934102	0.0241697	0.0372338	0	0	0	0	0	0	0	0	0	0.0981385	0	0	0.0526441	0	0	0.333663	0.0286674	0	0.0323049	0
Q96PE6	3	1	13.8271	55923.5	Zinc finger imprinted 3	ZIM3	0	0	0	0.00246525	0	0	0	0	0.0199943	0.0762862	0.00118161	0	0.00543856	0	0.00988756	0	0.00608535	0	0.0239515	1.85368e-05	0.00358239	0.0353848	0.00282939	0.00234257	0.00591876	0.0256269	0	0.00494531	0.00693039	0.000865358	0.011186	0.00424566	0.014921	0.0387377	0	0.0035476	0.311787	0.106055	0.227577	0.0951417	0	0.0531824	0.00193574
Q9Y2I9-3	4	1	22.5934	72207.3	Isoform 3 of TBC1 domain family member 30	TBC1D30	0	0	0	0	0	0	0	0	0	0	0	0	0	0	0	0	0	0	0	0	0	0	0	0	0	0	0	0	0	0	0	0	0	0	0	0	0	0	0	0	0	0	0
Q8TCU4	73	19	364.498	463360	Alstrom syndrome protein 1	ALMS1	5.19512	38.4061	17.9187	20.4361	38.7454	44.5227	34.3744	18.1657	21.398	5.57082	41.3676	37.9577	12.1008	8.21616	28.8689	11.4838	8.69303	14.2819	5.49473	3.04932	19.2615	9.94896	21.6137	11.6184	12.1041	10.0315	0.0125044	12.7009	13.3487	15.7366	13.2826	10.873	12.9235	11.7188	20.5968	18.9601	13.0602	17.8512	18.032	11.2283	10.7266	6.79417	8.65449
Q8N5G2	3	1	15.5904	76748	Macoilin	TMEM57	0	0	0	0	0	0	0	0	0	0	0	0	0	0	0	0	0	0	0	0	0	0	0.027225	0	0	0	0	0	0	0	0	0	0	0	0	0	0.583639	0.654345	0	1.62696	2.44214	0	0
P30041	5	1	29.3104	25149.1	Peroxiredoxin-6	PRDX6	0	0	0	0	0	0	0	0	0	0	0	0	0	0	0	0	0	0	0	0	0	0	0	0	0	0	0	0	0	0	0	0	0	0	0.0232666	0	0.00639886	0.849867	1.10308	0.0325035	0.537488	0.0438237	0
O00570	5	1	26.7348	39079.9	Transcription factor SOX-1	SOX1	0	0.334739	17.7558	1.30519	2.87726	1.54612	2.94794	1.41951	8.26604	1.01126	2.57801	0.0517098	11.1673	2.65383	4.90632	7.05241	8.86244	14.1797	0.399654	0.55463	2.96846	9.65287	22.7082	35.532	5.37592	6.24232	0	5.12878	4.4568	4.75065	2.82557	2.3994	2.57864	2.286	1.23626	1.53312	19.9403	16.7554	14.2713	23.5863	19.0105	1.55435	2.44051
P06744	17	4	106.903	63375.4	Glucose-6-phosphate isomerase	GPI	2.19036	0.828553	160.391	141.129	1.53365	1.23731	0.746624	3.65403	5.91602	5.94048	1.83993	2.03592	5.40911	8.0927	3.80218	1.93365	2.99565	3.07546	1.25112	12.4042	1.99809	3.4104	4.40354	5.0988	2.85383	3.34432	0	2.17277	1.52632	2.25415	5.20789	4.25549	4.70916	4.55322	2.83682	2.85438	8.44842	9.08732	8.00789	10.4536	7.67363	1.7539	2.87907
O43566	11	3	65.1726	61960.3	Regulator of G-protein signaling 14	RGS14	0.390902	0.304559	1.06694	2.70252	0.50495	0.440607	1.44353	0.576032	1.66922	2.19114	6.48927	0.281338	0.992085	0.753791	2.39825	1.89863	1.11702	1.25555	0.715354	1.01426	0.433862	2.7715	0.856473	2.25338	1.88721	2.2171	0.0235332	1.51117	0.879831	1.55998	7.77289	14.5627	9.07475	3.10383	1.56031	2.62262	2.8229	2.29517	0.253498	0.667067	0.687017	2.02978	1.17848
Q14571	23	5	103.189	311258	Inositol 1_4_5-trisphosphate receptor type 2	ITPR2	3.87928	1.97408	6.3898	31.1872	38.1596	1.92347	25.4329	34.1811	13.1663	11.965	30.1417	39.1147	10.2985	31.4932	37.2333	3.90423	8.45408	10.2774	6.843	12.197	5.95833	9.64847	27.4106	7.50911	5.3642	5.43258	0.0273711	7.68506	4.23225	15.3934	10.7134	10.5273	10.6034	8.04442	7.87343	7.2153	6.74438	5.88255	12.1536	6.7727	4.48205	16.1019	6.67113
O76064	4	2	20.1331	56373	E3 ubiquitin-protein ligase RNF8	RNF8	0.321247	0	0.02236	0.267524	0	0	0	0.235874	0.216093	0.0786769	0.115914	0.053232	0.526866	1.89152	0.87938	0.436848	0.797836	0.512501	1.42524	0.540132	0.93422	1.95602	0.134414	1.39763	4.26308	3.71349	0	1.27247	2.59192	2.68673	1.66955	1.8049	1.98157	1.34763	1.7094	1.44777	5.54608	2.8924	3.25544	2.45873	1.46188	0.0470013	5.4033
Q16610	4	2	18.4787	62270.9	Extracellular matrix protein 1	ECM1	0.131546	0	0	0.199695	0.0910874	0	0.0197853	0.219914	0.558716	0	0.0316647	0.0328924	0.561201	0.752042	0.109501	1.39665	0.291485	0.463573	1.72709	0.122386	0.59976	0.214195	0.36822	0.439268	1.75909	3.42844	0	0.754952	0.741516	2.60484	2.02616	2.56705	3.40409	3.12501	1.66735	0.559557	0.75523	0.497485	0.532169	0.16144	0.804257	0.268786	2.27965
Q9H9G7	5	1	27.4293	98558	Protein argonaute-3	AGO3	0	0	1.18224	2.4235	0.0279501	0.0220757	0	0	0	0	0	0.269826	0	0.0212617	0.165051	3.4795	0.0394795	0.0335713	3.65577	0.967616	1.34221	0.118805	0.0233466	0.244308	1.64081	1.49517	0	0.704676	0.428381	0.245156	3.7639	2.82192	3.31394	4.79643	1.2129	1.67836	1.46174	0.0514045	0.412108	2.27826	0.78335	0	0.923012
Q7Z442	5	2	19.9293	275769	Polycystic kidney disease protein 1-like 2	PKD1L2	0	0	0	0	0	0	0	0	0	0	0	0	0	0.0334247	0	0.054298	0	0	0	0	0	0	0	0.0144487	0.0155845	0.0098348	0	0.0183313	0.00345855	0.0054434	0.0584593	0.345806	0.549131	0.0830415	0.807294	0.920139	0.584913	0.418572	0.315615	0.0709507	0.552228	0.0562904	0.119444
A1KZ92	12	1	64.8565	166310	Peroxidasin-like protein	PXDNL	0.148777	0.25647	0.468587	0.330006	1.94282	0.10828	0.163293	0.114898	0.00130055	4.63283	0.0220337	0.194262	0.527076	0.705493	0.180523	0	0.473065	0.272703	0.0516412	0.0569525	0.0948674	0.500078	0.454562	0.169415	0.778517	0.0663852	0	0.777768	0	0.141009	0.781085	3.13228	0.349311	0.112639	0.617886	0.0653471	0.133137	0.0141777	0.00107076	0	0.0497328	0.065179	0.31833
P48740	2	1	4.5245	80900.6	Mannan-binding lectin serine protease 1	MASP1	0	0.0365221	0	0.00616726	0.22981	0	0	0	0	0.0749679	0.0826664	0.0408828	0.0492757	0.0800697	0.0103541	0.116768	0.250012	0.0368877	0.342925	0.0204019	0.112486	0.217174	0.0340214	0.316472	0.0399325	0	0	0.0406545	0.0790996	0.0246712	0.0125466	0.0139999	0.0297009	0.0641827	0.116957	0.369778	1.31465	0.877373	0.247726	0.111607	0.121549	0	0
Q9HCH5-7	13	3	66.0322	140499	Isoform 5 of Synaptotagmin-like protein 2	SYTL2	0.782229	1.71529	0.11575	0.622849	0.792642	0.729833	1.53107	0.402225	0.888338	0.580814	1.64942	4.17647	1.00618	6.42704	1.27674	0.0619086	1.14917	1.58808	1.00941	1.45247	5.36423	2.87452	1.65401	1.67269	1.76374	1.17532	0.0363905	1.62744	1.65869	4.70287	2.4012	0.863692	1.23417	3.28849	2.18934	2.06469	1.82272	3.16225	3.5796	1.84334	1.6751	1.74	1.30036
P30501	11	1	66.8401	41494.1	HLA class I histocompatibility antigen_ Cw-2 alpha chain	HLA-C	0.27056	0.853606	7.10891	0.660433	0.582308	0.111317	0.897902	0.400436	0.32536	0.778287	0.234934	0.63854	0.982154	0.506544	0.413772	0	0.230283	1.08873	2.32649	0.165759	0.364919	0.178927	0.217394	0.0649601	0.134955	0.146786	0	0.114926	0.00268525	0.174788	0.450439	0.045917	0.107668	0.681858	0.132932	0.18136	9.59464	7.43895	8.96267	0.161942	18.4036	0.16271	0.548373
P35580	15	4	82.5287	229969	Myosin-10	MYH10	4.55636	3.48479	2.48219	5.77675	4.49777	4.58637	3.10919	2.94394	2.2983	1.48783	4.12217	5.7551	12.904	3.4976	2.04816	75.9703	2.29091	3.24749	4.18735	11.8399	3.58144	4.27307	3.1106	6.47497	0.367105	0.48909	0.307378	0.567128	0.246629	0.363268	0.347851	0.210379	0.309358	0.349174	0.396679	0.453766	1.0078	0.652255	0.781773	1.30448	1.37626	0.073791	0.40995
A2RUB6	13	3	71.6891	110324	Coiled-coil domain-containing protein 66	CCDC66	1.2433	1.20239	2.32065	2.12748	5.38199	3.05727	8.3728	15.0711	25.0185	4.82199	6.14251	6.77386	9.93994	6.11728	6.38397	21.7251	12.8735	6.99003	8.05031	7.89436	3.92718	5.14272	28.5778	7.34641	1.66183	1.8536	0.0466517	2.73189	2.39835	2.80145	1.11774	1.25125	1.13438	6.64724	1.70683	1.43151	2.24389	1.64312	2.70944	2.28273	0.875465	1.94418	1.17414
A0MZ66	28	8	137.644	72153.2	Shootin-1	KIAA1598	0.759125	0.252778	1.82687	3.25552	1.16158	3.58095	1.5725	0.666742	0.437714	1.08996	1.91145	0.670069	2.99094	5.78343	1.01231	1.47316	1.92818	2.69993	6.18582	5.7856	8.58008	3.77057	7.5329	3.51176	18.6104	16.7201	0	8.03031	4.96781	5.35364	7.61791	4.67055	5.30611	9.53599	4.37799	3.61662	5.47219	6.98923	11.9094	2.98034	5.06601	0.668449	8.19485
Q9HCF6-11	21	4	107.634	199390	Isoform 11 of Transient receptor potential cation channel subfamily M member 3	TRPM3	0.59826	0.159748	0.679107	0.0833112	0.777113	1.27054	0.159843	15.428	0.0372176	1.2234	0.0126901	0.0201557	0.858289	0.439251	0.302995	0.00578362	0.0906215	1.42056	3.50058	0.933592	3.18287	0.439309	0.0223324	0.579327	0.46549	0.424535	0	0.805237	0.13779	0.816726	2.98198	1.33037	0.992825	4.50325	1.67179	1.29847	1.62506	1.42007	0.0898058	1.2739	0.209099	0.27046	0.63638
Q9H0V9	2	1	11.837	39939	VIP36-like protein	LMAN2L	0	0	0	0	0	0	0	0	0	0	0	0	0	0	0	0	0	0	0	0	0	0	0	0	0	0	0	0	0	0	0	0	0	0.0677216	0	0	0	0	0	0	0	0	0
Q8IWA6	3	1	16.7213	63490.2	Coiled-coil domain-containing protein 60	CCDC60	0	0	0	0	0	0	0	0	0	0	0	0	0	0	0	0.00140273	0	0	0.00115303	0.000204531	0.0233323	0.348807	0	0	0	0	0	0	0	0	0	0	0	0.0126085	0	0	0	0	0	0.00614837	0	0	0
Q96DY7	6	2	34.5825	103391	Mdm2-binding protein	MTBP	0.0570697	0	0.420951	0.0517645	0.0134912	0.0241614	0.0628962	0	0.0543104	0.0266943	0.00187601	0.0108263	0.379017	2.39721	0.0120961	2.36461	0.188042	0.398721	0.516969	0.587145	1.22694	0.798655	0.25789	0.225887	4.20219	4.66769	0	1.39546	1.7965	1.33271	2.35466	2.49223	2.35351	5.08772	2.3119	2.20199	1.40243	1.83856	1.02989	0.670904	2.05012	0.103595	4.41979
Q9Y259	2	1	8.8901	45613.6	Choline/ethanolamine kinase	CHKB	0.784647	0.848032	0.350425	1.83336	3.82315	1.79228	0.0718401	0.922669	0.522875	0.899922	5.00016	2.61222	7.27392	1.2627	3.27951	13.8166	1.10146	2.3833	1.40367	1.80859	1.06611	2.54866	0.220813	1.36961	0.419101	0.180555	0	0.633626	0.474815	0.345363	0.0542695	0.24787	0.283338	0.0129156	0.0949558	0.0894869	0.337174	0.074968	0.27244	0.204113	0.646322	0.114259	0.420614
Q8IVF5	11	6	56.6397	191757	T-lymphoma invasion and metastasis-inducing protein 2	TIAM2	3.21971	26.6663	0.10557	0.0836101	23.411	23.8303	30.7947	3.56587	0.905454	1.18087	25.3479	26.608	21.4959	4.45159	0.728252	0.0382807	3.2603	8.87569	0.0112351	0.607511	0.528032	0.777733	30.659	0.92459	22.4022	21.9805	0	28.6879	19.0264	32.7474	21.5862	24.6299	26.1174	13.2829	9.71357	13.915	7.94146	7.13468	6.75049	3.95476	4.39193	27.6139	17.2104
Q8WZA0	1	1	5.2988	21551.6	Protein LZIC	LZIC	0	0	0	0	0	0	0	0	0	0	0	0.0146664	0	0	0	0	0	0	0.00578097	0.00226931	0	0	0	0	0.0138032	0	0	0.000821349	0	0	0	0	0	0	0.000165909	0	0.00182406	0	0	0	0.444543	0	0.00122401
Q6ZMY3	7	3	39.32	132023	SPOC domain-containing protein 1	SPOCD1	0.979398	3.18938	0.607346	3.75981	2.77388	6.89403	0.972611	2.44622	3.9029	0.468028	6.49597	6.63976	2.34463	7.224	3.12383	51.6223	2.49995	1.64577	1.28099	8.97334	2.17259	11.63	1.26252	5.04074	1.96614	3.24234	0	2.24991	1.15043	1.38606	0.393075	0.320285	0.530849	0.331967	0.089245	0.0762281	0.600022	0.195058	0.236732	0.607509	0.316759	1.24778	1.78262
Q12774	5	2	28.1117	177997	Rho guanine nucleotide exchange factor 5	ARHGEF5	0	0	0	0	0	0	0	0	0	0	0	0	0.0129652	0.0109274	0	0	0.0252634	0	0	0.0186382	0	0.150158	0.121384	0.308895	0.0364732	0.180862	0	0	0.00993303	0	0.379969	0.167684	0.252389	0.281325	0.117842	0.0915633	0.00654441	0.614365	0.574621	0.886008	0.498679	0	0.0205219
Q8TD10	6	3	32.1415	51879.4	Mirror-image polydactyly gene 1 protein	MIPOL1	0.0108682	0.100071	0.144814	0.124101	0.0122986	0.10943	16.6241	0.102867	0.181184	0.0201737	0.118961	0.0587441	0.0141611	0.0921941	0.110555	1.39177	0.0906195	0.120088	0.852914	0.242067	0.29567	0.0808428	0.0116008	0.0586191	5.30486	5.93739	0.0368883	6.22573	5.42721	4.91363	0.819857	1.05592	0.853243	3.7109	2.08517	2.22131	5.84415	4.20065	0.473722	12.4283	11.8614	0.82227	4.92427
Q9HCD6	28	9	143.727	221133	Protein TANC2	TANC2	0.61024	0.350049	0.278692	0.43668	0.297677	0.246904	1.02749	2.11686	4.15862	0.606978	0.446353	0.781688	0.911027	0.419434	0.438161	0.608528	0.744073	1.21245	0.770522	3.88261	3.48396	0.362963	0.353023	1.26245	0.959529	0.959929	0.0264624	1.06872	0.663704	0.729577	0.981422	0.776347	1.54641	0.877549	2.56468	2.40712	0.897085	1.90227	1.59437	2.50329	2.87534	1.40133	2.05682
Q09666	89	22	428.102	629616	Neuroblast differentiation-associated protein AHNAK	AHNAK	17.9461	137.64	0.541164	4.14933	85.6273	83.12	3.07778	20.2308	2.4459	1.47733	48.0166	18.6089	3.85714	14.2291	3.03879	11.5574	3.17205	3.2779	2.90194	20.0797	21.9734	3.5725	4.86538	3.36378	4.18735	3.95451	0	3.19489	2.38571	4.29928	4.21515	3.28422	3.8884	4.76803	4.4459	4.76274	6.2357	4.8362	6.51509	3.79076	3.78951	2.75843	5.49888
Q96QV6	14	1	86.7766	14233.5	Histone H2A type 1-A	HIST1H2AA	0	0	0	0	0	0	0	0	0	0	0	0	0	0	0	0	0	0	0	0.0532019	0.0148456	0	0	0	0.664519	0.235392	0	0.763921	0.0838941	0	0.00739683	0	0	0.178116	0.26781	0.116433	0.20783	1.31613	0.0350403	0.0273478	0.0577473	0	0.07397
Q5W0A0	6	1	33.6951	81856.8	Protein FAM194B	FAM194B	0.285332	0.985224	2.23168	5.65586	3.09449	2.35264	2.38827	1.43015	1.28719	0.723262	7.93085	1.52615	0.765904	0.686678	3.91722	0.797016	0.748998	2.37562	0.274436	0.282429	0.249086	0.821153	10.1722	0.884707	0.688301	1.43317	0	1.46749	2.31067	1.30549	1.38203	1.28407	0.521361	0.967256	1.00489	0.85472	0.515614	0.468677	0.270211	0.287432	0.272974	0.687746	0.629268
O43526	7	1	33.0079	96988.2	Potassium voltage-gated channel subfamily KQT member 2	KCNQ2	0	0.20015	0.442591	1.18693	0.942381	9.42098	0	0.0371741	5.04728	0.692925	3.66818	5.51782	1.69095	0.177789	1.81597	1.50274	2.11876	1.61431	8.13383	0.860545	7.61504	1.14679	4.2113	2.93165	4.65832	4.88054	0	3.84335	2.50674	2.69996	3.70513	2.646	3.58849	3.85376	2.68144	2.67272	4.94098	2.34672	3.2081	2.87402	1.59474	0.0660923	1.9172
B1AJZ9	11	1	53.6313	162760	Forkhead-associated domain-containing protein 1	FHAD1	0.541532	0	0.0605417	1.69719	1.79387	0	0.0291874	0.864201	0.0867423	0.0857594	0.26376	7.54107	0.0502948	0.35982	2.5762	0	0.0402108	0.0633855	0.036325	0.0164829	0	0.205137	0.336499	0.139312	1.02986	0.941674	0	0.722115	0	1.23701	0	0.0537072	0	0	0.153332	0.0628554	0.0147982	0.0512303	0	0.438762	0.0951602	1.53451	1.36898
Q9HCH0	9	2	43.7988	140325	Nck-associated protein 5-like	NCKAP5L	0.046277	0.0534311	0	0.0517196	0.0338654	0.0523061	0.200745	11.6857	0	0.441533	0	0.0454634	0.171409	1.09445	2.25143	0.0013288	0.155161	0.0635036	0.317213	0.351196	0.765048	0.185214	1.84686	0.130472	0.177971	0.153706	0	0.201342	0.213069	0.0400923	0.457874	0.164246	0.0685109	0.386904	0.145499	0.0905606	0.372693	0.209083	0.217018	0.271348	0.0500688	0.319478	0.108911
Q9H078	11	3	55.8269	79242.2	Caseinolytic peptidase B protein homolog	CLPB	0.031332	0.693312	0	0	0.231607	0.320799	0.155127	0.0779218	2.66699	0.00725196	0.286713	0.244474	0.0841032	2.11209	0.0324132	0.223896	2.23883	0.0346033	5.45281	0.38854	0.0926048	0.0669217	0.0493699	0.28631	1.27579	1.66941	0	0.827264	0.530151	0.557004	0.786657	0.611825	0.302049	1.48614	0.881375	0.759833	0.62073	1.06426	0.899529	0.623131	0.173779	0.914525	1.33702
Q6NSJ2	6	1	34.703	72653.2	Pleckstrin homology-like domain family B member 3	PHLDB3	0.0179157	0	0	1.16352	0.094244	0.171769	4.58774	2.48094	1.89994	1.07629	0.738238	2.18358	4.75933	0.936049	6.73304	4.50218	4.45867	0.236652	1.7684	1.61	1.91226	0.208904	11.1617	0.314796	0.243533	0.295654	0.0437244	0.351348	1.43139	0.572871	1.05504	1.86203	0.712421	0.688523	1.35377	1.36438	0.861072	1.06659	0.488268	1.86759	0.522483	0.918494	0.414016
O00154-5	2	1	11.9703	39390	Isoform 5 of Cytosolic acyl coenzyme A thioester hydrolase	ACOT7	0	0	0	0.0702047	0	0	0.0972729	0.148884	0	0.0770158	0	0	0.0574694	0.0288956	0	0	0	0	0.0361701	0	0.00165743	0.0506711	0.0258587	0	0	0	0	0	2.95277	0.0369501	0	0.024556	0.070197	0.0576689	0	0.0805222	0.00484172	0	0	0.113714	0.09882	0.0462844	0
Q9Y536	6	2	43.5939	18409.9	Peptidyl-prolyl cis-trans isomerase A-like 4A/B/C	PPIAL4A	4.68808	0.300712	3.19756	10.9608	1.09053	2.77808	2.91288	3.98912	1.93165	1.84171	0.866219	1.85279	2.00063	2.67294	0.953718	6.3922	6.25716	1.13437	4.069	3.37636	1.5427	6.23736	110.625	2.61136	2.81548	3.5947	0	3.89613	1.68283	2.63414	2.06832	0.80241	0.876906	1.1413	0.776806	0.66778	28.8799	12.816	5.09082	15.0449	8.87662	1.06255	2.18465
Q96SK3	11	3	55.9564	83129.9	Zinc finger protein 607	ZNF607	0	0.11918	0.0865583	0.00361324	0.488451	0.136795	0.532602	0.00234075	0.520051	0.376635	0.0506878	0.30639	0.378853	0.145506	0.12609	0.309084	0.387552	0.717553	0.782521	0.470899	0.329367	1.02998	1.85377	1.00321	0.20611	0.309417	0.325169	0.0759385	0.037897	0.0245056	2.4285	1.00355	1.19488	1.04443	0.85215	0.696672	0.02773	0.0259758	0.0148428	0.0485054	0.0689263	0.137767	0.213177
Q9BRR6	2	1	8.7392	54431	ADP-dependent glucokinase	ADPGK	0	0	0	0	0	0	0	0	0	0	0	0	0.187765	0.795499	0	3.56488	0	0	0.513228	10.1108	0.123037	0	3.36027	0.25907	0.188812	0.0749795	0	0.252159	0.257745	0.0910471	0.0989876	0.146704	0.319095	0.0767874	0.146931	0.138344	6.0465	3.5347	0	8.20374	14.5711	0.0213544	0.118193
Q9H7Y2	3	1	15.3076	24168.4	Uncharacterized protein FLJ14100	FLJ14100	9.66768	1.12786	0.710266	5.53766	5.41515	1.88398	0.0797333	4.19517	2.04088	0.723859	1.51593	4.12763	0.375483	4.64566	0.724442	8.13321	3.05828	0.594509	2.28617	0.30749	0.166917	0.88196	8.2852	0.474609	2.33734	2.09942	0	1.48684	1.41314	1.7482	0.309681	0.241897	0.155972	0.205595	0.0838894	0.148204	0.519579	0.17327	0.440547	0.795908	0.330555	2.1359	0.947075
Q8WUJ0	3	1	16.312	25663.6	Serine/threonine/tyrosine-interacting protein	STYX	0.450545	0.0975339	0	0.111785	0	0.0123954	0	0.0513999	0	0	0	0	0.0281895	0.152132	0	0	0.0478957	0.061361	0.0196651	0.0202366	0	0.115159	0.0854259	0.083598	0.0258082	0	0	0	0	0	0.342806	0	0.0281629	0.284078	0.0954943	0.0522621	0	0	0	0	0	0	0
Q14CM0	3	1	17.4352	145577	FERM and PDZ domain-containing protein 4	FRMPD4	0	0.738233	0	0	0	0	0	0.313765	0.0401384	0.438087	0.0410407	0	0.550664	0.548784	0.557507	0.578761	1.13558	3.39545	0.175415	0.129811	0.0633071	1.18862	0	0.756965	0.190779	0.252228	0	0.185378	0.0864657	0	0.0888394	0.246677	0.194803	0.140682	0.0312763	0	0.18066	0.146842	0.0869366	0.510444	0.060602	0	0.102655
P55884	14	4	84.9096	92880.9	Eukaryotic translation initiation factor 3 subunit B	EIF3B	0.0897541	0.0131138	0	0.0227684	0.0524413	0.120543	0.105982	0.149421	0.149266	1.08234	0.0248374	0.0650264	0.40093	0.390853	6.86383	0.613926	0.100109	0.312221	0.521987	0.336479	0.534413	1.20213	0.0962034	0.295003	0.223885	0.281903	0	0.331035	0.13914	0.101975	0.22059	0.38152	0.451302	0.197424	0.235917	0.284199	0.8745	0.513753	0.117467	1.44904	0.16964	0.0440947	0.196567
Q15293	3	3	14.6965	38890	Reticulocalbin-1	RCN1	6.06529	2.40542	0.864888	1.10444	1.16157	1.92764	3.76399	4.35821	5.96087	28.2635	0.287149	0.555475	2.88046	1.44014	3.52014	1.53139	1.85525	2.45804	6.59629	4.34956	19.02	3.22531	0.563053	1.54909	1.73332	2.08212	0	1.75636	0.383591	1.15558	1.32827	1.59937	1.8104	0.740054	0.863838	1.01019	0.824153	0.629901	1.59361	2.82048	0.627147	3.2265	1.32929
Q9H3E2	3	1	19.0013	98686.8	Sorting nexin-25	SNX25	0	0	0	0.0770346	0	0	0	0	0	0	0	0	0	0.86481	0	19.3587	0	0	0	0	0.0120384	0	0	0.0170181	0	0	0	0	0	0	0	0	0	0	0	0	0	0	0	0	0	0	0
Q6V0I7	57	20	311.975	546622	Protocadherin Fat 4	FAT4	5.97181	0.899636	2.36175	1.02737	3.33284	1.63582	1.41306	7.26705	3.99297	2.24597	1.10436	2.77854	1.13023	5.78345	1.96664	0.401049	2.63881	1.89495	6.44767	1.3709	1.96712	3.24454	5.54056	1.62606	8.26164	10.7414	0.264244	7.45748	11.058	12.8188	5.95504	4.20744	5.88472	7.45294	3.77773	4.43903	2.75304	2.76548	1.99499	3.19835	1.71025	2.2707	8.58393
P20962	1	1	6.7619	11529.9	Parathymosin	PTMS	0.475542	0	0	0	0	0	0	0	0	0	0	0	0	3.05261	0	0	0	0	0	0	0	0	0	0	0	0	0	0	0	0	0	0	0	0	0	0	0	0	0	0	0	0	0
A8MPS7	1	1	5.6167	35036.5	UPF0249 protein ydjC homolog	YDJC	0.0177882	0	0	0	0	0	0	0	0	0	0	0	0	209.024	0	0	0	0	0.352832	0.359816	0.0158094	0	0	0.106548	0.262036	2.99485	0	0.365632	0.0545257	0.0293458	0	0	0	0.255064	0.0091881	0	16.853	2.98218	0.264818	4.50851	0.509992	0	0.0996727
Q9Y570	2	1	11.7537	42714.7	Protein phosphatase methylesterase 1	PPME1	0.436316	0	0	0.0135572	0	0	0	0.00102014	0.0119286	3.68962	0	0.000258048	0.268511	3.81971	0.146416	3.13459	0.485687	19.4117	9.22436	1.59825	91.3895	20.2122	0.0696887	0.436956	2.07694	2.08204	0	1.70964	0.838851	0.439914	0.518338	0.72445	0.389493	2.65353	0.544492	0.874654	5.10987	0.863888	1.63596	2.34027	1.17015	0.0731777	2.98215
O60333-3	19	1	100.999	131390	Isoform 3 of Kinesin-like protein KIF1B	KIF1B	0	0	0	0	0	0	0	0	0	0	0	0.00797214	0	0	0.00018112	0	0	0	0	0	0	0	0	0	0.446213	0.935983	0.0144906	1.53492	1.27432	0.658337	0.506548	1.73466	1.7173	0.715259	2.48929	2.37129	1.36689	2.6427	2.34696	2.56286	3.4177	1.01686	1.93347
P20807	9	2	43.4007	95166.2	Calpain-3	CAPN3	0	0	0	0	0	0	0	0	0	0	0	0	0	0	0	0	0	0	0	0.0551289	0	0	0	0.0131021	0.677931	0.511416	0	2.38766	1.78078	0.418784	0.689498	0.386222	0.134107	0.394428	4.93047	3.82391	0.772362	2.02822	3.51183	5.06204	3.68405	1.60876	1.77434
Q58FG1	2	1	11.3009	47826	Putative heat shock protein HSP 90-alpha A4	HSP90AA4P	0.462543	0.230238	0.0318735	0.170675	0.194027	0.073954	0.106466	0.14315	0.169153	0.327812	0.0567046	0.217298	0.031551	0.133794	0.059347	0.000145526	0.174285	0.177267	0.0386176	0.0319682	0.0252025	0.0536638	0.184882	0.0434697	0.0890813	0.103961	0	0.171204	0.000178082	2.50155	0.667651	0.0488609	0.0955252	0.0984861	0.105592	0.0566432	0.0371331	0.0421702	0.147686	1.30878	0.155793	0.112497	0.0717692
O43451	4	1	21.4821	211164	Maltase-glucoamylase_ intestinal	MGAM	0	0	0	0	0	0	0	0	0	0	0	0	0	0.641594	0	0	0	0.111922	0.312959	0.130251	0.031122	0	0	0	0	0.92044	0	0.299218	0.0728112	0	0.373512	0	0	0.0770663	0	0	0.129617	0.0700966	0	0.0475827	0	0.253938	0.502554
Q6ZUX3	1	1	4.8507	112066	Protein FAM179A	FAM179A	0	0	0	0	0	0	0	0	0	0	0	0	0	0	0	0	0	0	0	0	0	0	0	0	0.148191	0.0565908	0	0	0	0	0	0	0	1.81976	0.0931872	0	0.389968	0	0	0.537576	0	0	0.163675
Q9H582	4	1	16.1528	151447	Zinc finger protein 644	ZNF644	19.1985	2.57731	4.39656	4.85466	2.83793	2.42541	8.009	9.9314	3.44109	6.1149	1.41992	3.78758	25.074	20.4524	25.1138	4.40918	6.36935	6.48774	27.3698	26.9426	4.54031	66.0506	3.68252	55.8164	8.77796	12.3077	0.106305	16.6471	17.1185	8.60461	10.1295	33.8522	24.3094	22.1972	9.74524	9.8195	8.4931	5.87471	5.66472	14.083	9.67175	10.2717	7.19267
P60953	4	1	22.0982	21600.8	Cell division control protein 42 homolog	CDC42	0	0	0	0	0	0.0196236	0	3.12621	0	0	0	0	0.0842423	0.589594	0	0.282183	0.239087	0.0221258	0.808862	2.57988	5.13797	0.52411	0.100503	0.175219	0.668312	0.704061	0.0731613	0.554183	0.562242	0.206785	0.114145	0.12189	0	1.33159	0.461115	0.906743	0.860511	1.94095	2.8785	0.240986	0.391376	0	1.27143
P49848	3	1	15.076	73295.8	Transcription initiation factor TFIID subunit 6	TAF6	0	0	0	0	0	0	0	0	0	0	0	0	0	1.87634	0	0	0.0632868	0	0.00133313	0.00274836	0.000304275	0	0	0	0.00202921	0.00289388	0	0.00113662	0.00209484	0.00980293	0	0	0	0.0205552	0	0	0.00066142	0.0110519	0	0	0	0	0
O75840	3	1	13.1053	34103.2	Krueppel-like factor 7	KLF7	0	0	0	0	0	0.00758142	0.0255715	0.014321	0	0.0318984	0	0	0.0473473	0	0	0	0	0	0.00835083	0	0	0	0	0	0	0	0	0	0	0.00180848	0.21387	0	0	0.0528451	0	0	0.048081	0	0	0	0.0354265	0	0
Q9BU76	4	1	25.7611	29697	Multiple myeloma tumor-associated protein 2	MMTAG2	0.871679	0.501841	0.230667	0.287348	0.406024	0.802713	0.569224	0.0925847	0.502684	0.843786	0.104681	0.0579894	0.852411	0.0402557	0.12919	0.00320403	0.0588872	2.1162	0.0692821	3.58037	2.14871	0.405746	0.234891	1.34801	1.71271	1.6507	0	0.645426	0.0372977	0.69347	0.278008	0.0902888	0.121592	0.173808	0.234688	0.257408	0.0515743	0.153872	0.115242	0.307883	0.243747	1.84295	1.11922
Q6XUX3	4	2	19.0741	106689	Dual serine/threonine and tyrosine protein kinase	DSTYK	0.0386012	0	0.471066	0.819812	0	0	0.087677	0	0.0852331	0.223092	0	0.0388426	0.171636	0.653061	0.013534	0.333006	0.509459	0.132551	0.361132	0.363085	1.45212	0.207063	0.95176	0.187718	0.601843	0.600143	0	0.920613	0.489201	0.968519	2.32313	2.66791	1.31023	2.9559	1.58113	1.40946	0.92613	0.46359	0.409905	0.305257	0.11508	0.399699	0.829719
O94953	3	1	15.8438	123779	Lysine-specific demethylase 4B	KDM4B	0.240251	0.0882155	3.71591	3.44032	7.81845	0.440575	3.78031	2.16701	2.04666	0.878895	3.93104	5.62674	2.49201	0.12245	4.30704	4.11827	1.6842	2.22523	0.241894	0.692457	1.19686	0.562871	2.09559	0.908061	0.643364	1.19139	0	1.2476	1.05159	0.937395	0.718046	1.05852	1.98005	0.503627	0.56014	0.963125	1.22414	1.41061	2.36022	0.999843	1.17237	1.43128	1.07982
Q702N8	25	8	121.876	199759	Xin actin-binding repeat-containing protein 1	XIRP1	0.837269	0.401428	3.67569	2.08333	0.613021	2.47603	7.1157	3.86582	3.24989	2.07972	2.61624	0.751044	3.48823	2.639	4.46495	0.923605	7.58544	6.83876	3.18049	1.74617	4.73178	2.38313	36.1373	4.48808	9.49332	7.45482	0	6.73608	5.87489	7.07714	12.7986	12.1202	12.5192	10.9564	9.04603	7.93563	9.33002	8.12525	6.82182	9.97816	5.26281	15.5205	12.3042
Q9Y2J2	8	1	49.9066	121533	Band 4.1-like protein 3	EPB41L3	0	0	0	0	0	0	0	0	0	0	0	0	0	0	0	0	0	0.0199486	0.0222152	0	0.0773027	0	0	0	0.0367801	0	0	0	0	0	0.147958	0.103619	0	0.117381	0.0138646	0	5.76417	4.77212	4.02298	0	0.0787898	0	0
P62906	6	5	43.9032	25002.4	60S ribosomal protein L10a	RPL10A	5.89013	0.0721434	0.0726959	1.22502	0.11864	0.604083	2.32285	4.35462	1.71878	5.49741	0.815202	2.58477	0.583789	2.75989	1.11206	0.326992	2.18374	4.27815	2.30035	1.04892	1.90085	0.41843	13.6348	3.17203	2.00657	2.25475	0	3.25993	2.76013	3.83785	2.57269	2.40888	3.71674	3.37024	3.28145	3.87807	1.72428	2.21806	0.894425	6.64848	3.57979	1.64785	1.79257
Q6NSZ9	10	1	58.7054	62615.1	Zinc finger and SCAN domain-containing protein 25	ZSCAN25	0	1.87568	0.240411	0.18323	0.191528	0.281191	0.114966	0.205977	0.110767	0.242755	0.368741	0.160806	0.0261943	0.0585629	0.0542934	0	0	0.219566	0.190303	0.174853	0.111728	0.0410094	0.173559	0.233679	0.226746	0.404383	0.0913806	0.0520806	0.0182059	0.0746378	3.49219	1.29294	2.18587	0.418998	0.331812	0.270137	0	0	0	0.23504	0.117984	0.990361	1.12236
Q9Y2H5	6	2	30.9441	117470	Pleckstrin homology domain-containing family A member 6	PLEKHA6	0.0757154	0.00786713	0.035982	0.575967	0.142282	0.1133	0.905581	0.259747	0.330642	0.123038	0.547932	0.122822	0.194309	0.277627	0.0808515	0.479186	0.708294	0.138719	0.0617525	0.0948578	0.0599789	0.265689	0.0916952	0.022445	0.188112	0.123877	0	0.390831	0.533904	0.325165	0.786065	0.285537	0.371311	0.17516	0.199759	0.19962	0.21486	0.30186	0.0207349	0.0824813	0.0794253	0.334376	0.105156
P00338	38	14	289.448	36973.9	L-lactate dehydrogenase A chain	LDHA	0.0881145	0.00139734	0.0245227	0.178961	0.0762296	0.0328716	0.0565369	0.554844	0.242378	0.138726	0.125098	0.170119	0.513361	1.73749	1.21395	0.178237	1.32963	0.238123	0.224902	4.93635	4.6005	0.50958	0.18141	0.268754	0.340789	0.458933	0	0.896053	0.316967	1.1336	0.692674	0.452581	0.437822	1.42946	0.921431	0.52196	1.74694	0.864016	0.707189	3.37627	2.59586	0.0875944	0.99465
O14513	81	21	408.718	210362	Nck-associated protein 5	NCKAP5	0.383065	0.258263	0.306785	1.1934	0.167206	0.110296	1.95427	0.0960857	0.0138426	0.0523045	0.0240646	0.0819707	0.116761	0.22364	0.0331874	0.447024	0.496314	0.0801667	0.155381	0.287452	2.36569	0.0354527	1.85077	0.111024	8.89152	8.19499	0	6.77384	4.70234	3.32462	3.24398	2.8814	3.00179	2.14772	1.30731	1.01806	2.01293	1.12868	1.13566	0.522007	0.382547	3.60566	6.37865
P20591	3	1	15.6816	75919.6	Interferon-induced GTP-binding protein Mx1	MX1	1.15214	0.16323	92.0521	4.10906	2.81327	2.63871	6.53133	18.9137	6.32551	0.942085	5.81818	3.67312	7.9616	9.25369	3.75165	4.65978	5.44231	1.98477	0.469617	3.93548	13.5778	8.36941	8.7066	14.55	26.8539	29.0106	0	39.8578	25.8866	40.6938	2.84194	2.14217	2.39369	3.24271	1.40918	1.36792	2.60977	1.13277	3.83895	3.23185	1.79282	4.49814	19.7921
P33993	2	1	9.5851	81935.4	DNA replication licensing factor MCM7	MCM7	0.226458	0	0	0	0	0	0.0366304	0	0	0	0	0	0.0403982	0	0	0	0	0.0207469	0	0	0	0.188788	0	0	0	0	0	0	0	0	0	0	0.0191651	0	0	0	0	0	0	0	0	0	0
Q6ZMV5	3	1	17.3091	96916.4	Putative SMEK homolog 3	SMEK3P	0.12256	0.10926	0	1.7054	0	0.307207	0.997597	0.61657	0	0.520561	0	0.0238783	0.0924672	1.93416	6.67867	0.0215779	1.18887	0.119807	1.64838	1.85781	1.92727	0.0204443	2.73882	0	0.43159	0.117924	0	0.329247	2.56352	0.327325	0.893408	0.830423	0.359087	0.614003	0.378432	0.234155	0.00887349	0.0562662	0	0.663102	0	0.161966	0.290488
Q9P0L2	6	1	32.2999	89516	Serine/threonine-protein kinase MARK1	MARK1	0	0	0	0	0	0	0	0	0	0	0	0	0	0.0382872	0	0.00374071	0	0	0.0157946	0.0112796	0.0111687	0	0	0	0.0017935	0	0	0.00505467	0	0	0	0	0	0	0	0	0.0237219	0	0	0	0	0	0.01224
Q96GE6	2	1	9.7424	21997.2	Calmodulin-like protein 4	CALML4	1.23157	0.629251	0.0252765	0.0565953	0.163381	0.0935704	0.120106	0.564833	0.879346	1.60929	0.152409	0	0.97254	0.443892	2.03761	30.03	1.88845	0.979849	0.117067	0.534536	0.0852005	0.0346627	0.33703	0.0355165	0.118115	0.269021	0	0.173379	0.0529518	0.140525	0.182674	0.298207	0.44061	0.0421017	0.0255076	0.0620421	0.340988	0.159635	0.153989	0.498185	0.0296515	0.188948	0.0967181
Q9H1K0	3	1	18.505	89668.2	Rabenosyn-5	ZFYVE20	0	1.95179	1.17835	4.00513	0.0330281	0	0.0679357	0	0	0.0705025	4.37136	0.038065	0.392515	0.331904	0.130006	0	1.07866	0.261142	1.12965	0.74033	20.0949	0.382432	0	0.965848	2.25943	2.01263	0	2.49729	0.162712	1.9284	2.04437	8.08367	9.21638	2.64687	2.53103	2.07601	2.02185	0.822003	1.2878	2.84607	0.0294926	0.593839	0.343338
Q9NSE4	20	5	118.282	114761	Isoleucine--tRNA ligase_ mitochondrial	IARS2	8.79972	2.08658	1.34093	2.53925	5.25068	1.06329	12.9651	2.25389	7.67705	8.72633	2.96189	6.3626	10.4986	3.23379	8.5558	0.00373634	5.80535	22.0617	5.93733	19.1387	17.2833	6.19648	7.57775	15.17	17.9166	19.5739	0.0102404	15.8439	1.72216	26.6753	17.4685	9.21583	10.3575	17.291	11.6619	13.3941	4.27425	29.0942	25.3996	4.91746	6.90352	16.3201	18.9094
P11216	9	4	49.5253	97380.5	Glycogen phosphorylase_ brain form	PYGB	31.5628	0.0198955	0.0216373	0.616471	0.254151	1.49771	1.39216	0.40813	1.13366	0.258982	0.0383814	0.0878903	0.722313	5.02317	0.763347	0.0379127	2.88316	0.601695	3.69688	3.74874	1.97702	1.36897	0.113604	0.145036	3.2455	1.55539	0.0116585	4.12934	1.02692	1.65416	2.18336	2.28693	1.86622	2.1805	3.31816	3.55818	0.69442	0.800618	0.168469	1.89984	1.2936	3.69733	3.97063
Q9NRL2	3	1	13.2951	180356	Bromodomain adjacent to zinc finger domain protein 1A	BAZ1A	3.07253	5.21947	1.05277	7.91296	1.61152	3.14493	6.66313	8.83805	13.0062	11.9368	6.0363	4.14846	2.12433	6.969	41.1508	0.223774	1.98762	2.54597	9.66281	13.84	9.2618	10.582	1.82885	4.46361	6.74377	5.61252	0.00565224	9.29101	14.2284	8.85259	15.9905	12.0714	15.8661	12.5209	13.831	12.7532	8.44051	7.98919	1.43211	4.94147	8.74958	9.45121	7.47654
Q9Y696	2	1	11.2156	29000.3	Chloride intracellular channel protein 4	CLIC4	19.7813	31.6847	19.862	27.6402	15.264	10.3315	12.4815	24.2728	14.084	7.29682	23.7544	23.9965	14.194	19.2402	25.0717	4.68374	23.123	9.35246	27.7017	30.441	10.9639	13.5452	68.7395	11.9035	17.011	24.3827	0	17.3904	25.1845	22.0818	22.853	28.4062	27.9694	34.4841	13.4823	12.886	19.1509	17.7138	12.6921	28.5715	17.9035	13.906	12.3425
Q8WXH2	7	1	34.5278	81868.1	Junctophilin-3	JPH3	0	0	0	0.0451432	0	0	0	0	0	0	0	0	0.0364655	0.010946	0	0	0	0	0.0347789	0.0880535	2.70688	0.0261633	0	0.0405496	0.960477	0.188301	0	0.21956	0.232042	0.133996	0.545536	0.334048	0.0294933	0.300248	0	0	0.491936	0.135366	0.0743208	0.172547	0.24045	0	0.483737
Q92945	7	3	36.3365	73400.6	Far upstream element-binding protein 2	KHSRP	1.16104	0.0903736	0.0265662	0.152671	0.462583	0.154235	0.506264	0.279233	0.253688	0.103354	0.776388	0.479142	0.582378	1.36713	0.326198	0	0.0940497	1.88234	1.85295	2.10267	0.573377	0.674817	0.279273	0.176057	1.61211	1.91636	0	2.62187	1.29019	4.29992	1.5868	1.146	1.75341	0.986398	1.24588	1.38431	1.27834	2.09369	0.517897	1.57697	1.74971	1.67978	1.36252
P05387	12	8	77.6474	11665	60S acidic ribosomal protein P2	RPLP2	44.5672	0	0.157557	8.58186	0.0151346	0.0114063	0.713238	0.0614868	0.481272	0.280538	0.0170513	0.0100832	0.307789	45.7919	0.616793	0.563073	28.1951	2.52501	0.911738	0.370884	0.151248	1.31151	0.0220312	0.420902	0.97056	0.898219	0	0.681682	0.314103	0.782647	3.70245	3.89745	3.77524	1.07471	1.15412	1.04199	3.38883	2.22652	2.11512	0.603169	0.243389	0.104642	0.0703283
O15530	1	1	4.8985	63665.2	3-phosphoinositide-dependent protein kinase 1	PDPK1	2.00589	0	0	0	0.00837625	0.0108718	0.14908	0	0	0	0.0290378	0	0.103475	0.0917699	0.0986387	0	0.0632094	0.358769	1.40736	0.259967	0.150807	0.046742	0.0553565	0.104439	0	0	0	0	0	0	0	0	0.00672257	0	0	0	0	0	0	0	0.00559203	0	0
Q9P2R6	107	31	576.522	173564	Arginine-glutamic acid dipeptide repeats protein	RERE	12.4655	10.0333	15.9364	9.04991	9.1154	14.1239	24.9297	9.2965	19.1355	43.0225	47.352	14.2997	27.2735	23.4603	31.8668	116.227	10.0824	24.1765	43.965	37.8972	43.0699	60.5189	48.7178	20.4557	30.4747	26.1778	0.15835	30.4457	38.4252	29.7081	26.62	23.805	27.1071	24.7039	26.0486	27.4202	47.8144	39.1677	39.4651	24.3424	25.7027	15.8649	24.6146
Q14697-2	26	1	139.817	109894	Isoform 2 of Neutral alpha-glucosidase AB	GANAB	1.00101	1.81747	1.34333	0.684704	1.10661	1.21349	2.89629	0.634818	0.335364	1.16624	0.94301	0.838913	1.86395	4.05521	1.94892	0.00680294	0.952903	3.92852	4.08928	4.6231	3.73978	2.48231	3.12378	4.49664	9.62749	9.48807	0.0439766	5.37088	0.117359	4.14335	2.44197	1.45405	1.93339	1.50693	0.753709	1.03125	2.11742	1.12984	0.807116	1.03972	0.713523	2.41523	4.09088
Q6AZZ1	5	1	26.7591	57228.9	E3 ubiquitin-protein ligase TRIM68	TRIM68	0.566093	0.232031	0.533649	7.66983	0.666647	1.96462	3.19911	1.8102	5.05332	2.16924	1.63592	1.42365	7.02698	9.29356	1.41891	1.46022	3.69854	7.69188	8.64151	1.94582	6.27512	6.87146	2.42344	3.82037	8.14268	4.68569	0	5.73167	4.883	3.72327	2.47011	2.30795	3.62125	4.6563	3.00784	2.57517	3.97136	3.01121	9.35316	1.31692	3.06841	21.5424	7.58134
Q6N043	10	2	47.5224	111281	Zinc finger protein 280D	ZNF280D	18.9565	0.000108115	0	0.0916553	0.0731412	0.00686008	0.0914119	0.0200961	1.08948	0.80778	0	0	6.81869	12.5334	3.48932	0.125068	150.841	0.462301	5.5511	0.979588	6.33378	0.413708	0.0130754	6.76514	2.28659	1.5001	0	1.98582	1.05241	0.372586	1.69293	1.46602	1.52925	2.62859	0.894453	0.991729	4.03694	1.6324	3.30697	5.47196	1.34404	0.199868	2.02096
O43283	23	4	129.109	109494	Mitogen-activated protein kinase kinase kinase 13	MAP3K13	0.0565178	0	0.01234	0.164631	0.0393428	0	0.0165514	0.0280169	0	0.0526104	0.00557929	0	0.0699541	0.174844	0.0382596	0.0965482	0.00845023	0.523347	0.152602	0.0905633	0.182437	0.216293	0.00684758	0.129951	0.777881	0.634941	0.0153463	0.268117	0.757662	0.55361	0.321458	0.140546	0.114824	0.389084	0.126028	0.155941	0.03505	0.00310598	0.544041	0.0964796	0.136339	2.05462	0.637161
Q4JDL3	6	1	30.9517	48879.2	Tyrosine-protein phosphatase non-receptor type 20	PTPN20A	0.120356	0.109938	0.151534	0.547871	0.0551316	1.21929	0.340784	0.135652	0.0776812	0.278107	0.203564	1.14963	2.58786	0.624841	0.264047	0.646625	0.15223	0.0725295	0.419409	0.426345	0.495843	0.129542	0.546153	0.292067	0.441388	1.43069	0	0.767296	0.466957	0.707905	0.424262	1.32526	0.301148	0.646047	3.81734	2.29768	0.910674	0.566694	0.0700185	1.52719	0.396001	0.32288	0.67038
Q68BL8	12	3	64.8766	84683.3	Olfactomedin-like protein 2B	OLFML2B	0	0	0.0469035	0	0	0	0	0.0119762	0.0398223	0	0.0395683	0	0.0597668	0.105632	0.00761037	0	0.113809	0.0772159	0.202868	0.245142	0.559484	0.600481	0.173176	0.0859235	0.155439	0.250786	0	0.104437	0.0262938	0.0776515	1.07262	0.0747448	0.166028	0.181343	0.0411539	0.123395	0.434828	0.300178	0.119671	0.121508	0.328061	0.03874	0.227757
Q9BZM2	1	1	4.9593	19513.6	Group IIF secretory phospholipase A2	PLA2G2F	0.107586	0	0	0.0330161	0	1.77174	0.0879873	0	0	0	0	0.727736	4.97052	0.0245428	3.71486	0.0393477	0.332349	0.0289454	0	0	8.1855	6.47706	0.172995	1.7759	1.19	1.42956	0	0.320716	0.211962	0	2.3613	2.35941	1.67297	2.45192	8.36662	1.50004	0	0	0	0.2005	0	0	0.679063
P61006	3	1	16.0112	23839.3	Ras-related protein Rab-8A	RAB8A	0	0	0	0.0763165	0	0	0	0	0.0227658	0	0	0	0.0910127	0.248064	0	0.55315	0.0152861	0	2.22772	1.16722	0.829568	0.0314653	5.28871	0.0240242	2.74834	2.56992	0.218258	1.47431	1.66001	2.31041	0.782319	0.0490205	0.146821	3.82202	0.52015	0.221984	1.49706	0.49305	0.0113197	1.67086	0.615781	0.093284	2.39686
Q6WKZ4	63	25	326.326	137567	Rab11 family-interacting protein 1	RAB11FIP1	2.06118	0.689887	2.86861	8.87332	1.36597	5.41598	5.70737	0.931459	2.23055	1.26184	9.04809	9.71942	6.27896	7.68083	5.00108	44.2611	5.81927	5.02519	7.94866	5.10585	7.68443	6.21807	6.05304	7.00051	8.41861	8.22851	0.00216867	8.63992	7.13156	4.91179	4.59896	4.44272	4.67817	2.8882	6.12572	7.28023	14.355	11.3394	12.6723	10.2234	11.5045	4.22951	8.84731
A6NMY6	76	1	616.929	38830.2	Putative annexin A2-like protein	ANXA2P2	0.00470159	0.0038595	0.0125576	0.00786728	0.00413583	0.00367177	0.00478169	0.00173751	0.00618982	0.00387845	0.0186321	0.00188426	0.00774854	0.00580055	0.00413053	0.000983635	0.00418014	0.00336828	0.00671591	0.0058032	0.00599728	0.00385129	0.00374453	0.00198246	0.00575427	0.00332545	1.60857e-05	0.0157528	0.00231296	0.0161454	0.00601446	0.00892466	0.00420683	0.00595966	0.00422968	0.00505008	0.044943	0.00605521	0.0102411	0.00531173	0.0195621	0.00259427	0.00345061
Q5VU92	1	1	4.3337	51771.5	DDB1- and CUL4-associated factor 12-like protein 1	DCAF12L1	0	0	0.842276	0	0	0	1.00363	0.0253343	2.54812	0	0	16.5724	0	0.682312	0.0578995	0	0.0600781	0	0.0467301	0.207672	0.601341	0.695504	2.19035	0.385369	4.46491	3.53213	0	0.710868	1.7206	2.08699	0.586725	1.22263	0.171249	0.565649	0.487539	0.481001	6.0139	2.97612	1.93166	4.51953	4.52117	0.600777	1.38249
Q9HCH5	17	2	93.219	105215	Synaptotagmin-like protein 2	SYTL2	0.00208335	0	0	0.173545	0.0179256	0.836345	0.427483	0.379227	0	0.00154297	0.0799988	0.547074	0.0181453	0.079105	0.638296	0	0.9224	0.0110432	0.030926	0.0609312	0.0425681	0.00134732	0.00574559	0.17374	0.137536	0.343528	0	0.231273	0.115136	0.264866	0.335229	0.207267	0.318766	0.0236708	0	0.0492272	0.0429644	0.0302969	0.0168053	0.0294226	0.0340538	0	0.0754538
Q9NYQ7	17	5	86.8274	363090	Cadherin EGF LAG seven-pass G-type receptor 3	CELSR3	0.617212	0.137629	1.02294	0.366235	0.416906	0.127623	0.285387	0.0519651	0.289589	0.857505	0.105665	0.0635146	0.743548	0.954565	1.14462	5.6978	2.17262	2.14802	0.908856	2.83578	1.25609	0.559994	0.228146	1.82225	0.717565	0.323521	0	0.150691	0.509772	0.881131	0.122888	0.171914	0.219841	0.25246	0.197362	0.25466	1.1031	0.699364	0.867549	0.208144	0.197233	0.190222	0.643629
P46952	6	3	32.2489	32727.3	3-hydroxyanthranilate 3_4-dioxygenase	HAAO	3.42129	1.30843	2.02082	1.7592	1.10029	0.718675	0.937208	2.55554	1.48846	1.45358	1.05172	0.725295	1.61222	1.12602	1.78163	4.03298	1.58729	1.59593	1.00145	1.30241	2.5165	2.4292	3.63093	1.67119	3.41483	4.12451	0.485166	5.51237	4.64728	5.90945	2.05025	2.14307	3.09797	3.36805	2.70709	2.82592	9.63163	6.77328	7.5426	14.1356	9.56586	0.68032	4.46525
P32322	3	1	25.9775	33588.8	Pyrroline-5-carboxylate reductase 1_ mitochondrial	PYCR1	0	0	0	0	0	0	0	0	0	0	0	0	0.0095277	0.0554964	0.3861	0	0	0	0.0268392	0.0111138	0	0	0	0	0.160925	0.0414081	0	0.208625	0	0	0	0	0	0.0702907	0	0	0.0815889	0	0	0.232895	0	0	0
Q8NHQ8	5	1	26.104	48555.1	Ras association domain-containing protein 8	RASSF8	0	0	0	0	0	0	0	0	0	0	0	0	0	0.103874	0	0.120345	0.0506555	5.59951e-05	0.158929	2.0353	0.0702645	0	0	0.0322298	1.4497	0.72857	0	1.76833	0.172482	0.274029	3.68366	0.671777	0.1046	3.92845	0.892625	0.526012	3.67672	1.26168	0.966104	0.819705	1.0034	0	1.00222
P29144	5	1	26.8188	139833	Tripeptidyl-peptidase 2	TPP2	3.91341	0	0	0	0	0	0	0	4.36484	0	0	0	0	5.50874	0	0	0.707266	0	0	0	0.917244	0	0	0	0	0	0	0	0.0219069	0.121554	0	0	0	0.0688628	0.183035	0	0.484895	2.59558	1.18565	0.561365	0.0149948	0	0
P61018	3	3	16.9257	23871.9	Ras-related protein Rab-4B	RAB4B	6.44483	0.432675	0.398455	4.42543	6.20084	3.87567	8.94273	1.85505	6.71341	1.70845	5.07017	0.969297	14.4763	11.7663	4.60278	0.294691	4.09931	13.9665	30.4939	24.4752	1.61073	19.6857	2.32225	6.56782	18.5508	17.6939	0	11.117	2.20143	1.84497	16.8169	11.7712	13.6017	11.0289	12.1222	13.2539	8.38889	9.07081	1.18327	6.84799	1.51353	16.1102	9.49373
Q5HYC2	15	8	87.4242	230084	Uncharacterized protein KIAA2026	KIAA2026	0.202039	0.0574011	0.416802	8.18375	1.6955	0.423495	2.76315	10.8545	0.969167	0.809555	0.775474	1.31719	3.32387	4.93686	2.44355	0.440535	6.30448	2.08296	2.33931	2.91018	3.70448	2.43986	68.9386	1.42584	6.93061	6.78201	0	6.88687	3.4855	6.01514	9.61825	5.9854	7.49729	7.68363	3.431	4.16028	9.02744	3.7894	4.05344	8.76665	4.65585	5.55266	7.41093
Q13616	2	1	11.141	90363	Cullin-1	CUL1	0.0277805	0	0.139764	0	0	0	0	0	0	0	0	0	0	0.195632	0	0.145566	1.92039	0.596337	3.45343	0.758305	2.35243	0.412623	0.244434	0.441999	3.79012	2.47073	0	1.05701	0.350099	0.148473	0	0.148933	0.0324188	0.70635	0.134488	0.807381	1.85904	0.306057	0.0538934	0.367673	0.442494	0	2.21887
Q07954	38	9	200.573	523483	Prolow-density lipoprotein receptor-related protein 1	LRP1	0.0939867	0.020277	0.153371	1.05087	2.56673	1.25519	0.723333	0.443569	5.01919	0.0385782	1.58654	33.8368	1.8085	3.57554	3.08899	0.537495	1.4861	0.802881	2.56585	4.61745	3.49119	1.39796	0.187683	2.64019	5.69418	4.38644	0	5.00497	2.22312	2.40421	1.1728	1.2386	0.849295	5.54216	1.26943	1.35875	3.92811	1.58376	0.926768	2.7362	2.88038	6.38398	4.83209
P21333	76	23	431.706	283477	Filamin-A	FLNA	11.0548	19.7963	9.43734	14.9098	24.2436	17.4926	20.3784	34.7045	12.1995	46.1416	19.7873	10.8791	20.9544	20.9008	33.4598	0	18.499	23.2647	31.0409	30.131	65.8593	28.4547	63.032	19.053	24.7891	22.5283	0.000747873	25.5877	21.4921	21.9416	41.1982	20.0462	22.8073	25.9952	19.2877	22.2324	31.8992	25.8811	27.1396	39.6287	35.2736	21.4973	19.0719
Q2M3G0-4	18	4	87.989	139382	Isoform 4 of ATP-binding cassette sub-family B member 5	ABCB5	0.544502	0	0	0.228596	0.0980912	0	0.106493	0.149133	4.57094	0.699842	0	0	0.335019	1.35351	0.0805099	0.896431	0.891139	6.28556	12.1985	2.33973	7.92526	26.181	0.0413288	0.518955	2.53151	2.91837	0.0440361	2.62119	1.5396	0.704128	2.44841	1.88853	1.78	3.56531	1.53304	1.53062	4.1874	2.39092	1.60902	4.80752	3.0687	0.386101	1.76846
O15372	4	2	20.4369	40101.5	Eukaryotic translation initiation factor 3 subunit H	EIF3H	3.93186	0	0	0.0425957	0.00163644	10.183	0.0114018	0.416013	2.72665	0.544067	0.609535	19.6474	6.40313	0.461742	1.23795	0.208302	16.6823	0.904317	0.405264	0.329535	0.836407	1.18441	37.6288	0.578767	0.0636339	0.240017	0	0.330784	1.52672	0.115949	0.374128	0.407636	0.407666	0.120896	0.138462	0.0912921	0.375124	0.150477	0.156135	0.411613	0.137455	0.010711	0.0334849
Q8N201	30	5	167.424	246522	Integrator complex subunit 1	INTS1	0.554349	7.22696	0.175654	5.86999	12.2051	9.11826	1.66132	4.92939	3.82172	2.13048	0.267319	1.88175	2.65687	4.25061	2.57485	0.095597	3.68625	0.773858	3.85622	3.60311	2.1589	5.00306	3.90728	3.68691	2.81172	2.59377	0	3.21443	0.573473	2.82273	1.92882	1.28138	1.34901	1.66938	0.994913	1.38503	1.69224	1.10275	1.5708	2.72616	1.38602	2.20405	2.12982
P48634	9	2	48.1038	229320	Protein PRRC2A	PRRC2A	0	0	0.01897	0.0248316	0.0225513	2.7219e-07	0.0250921	0.0725614	0	0.00604915	0	0	0.0319999	0.0643819	0.0411169	0	0.0296914	0.0773775	0.153892	0.0667471	0.0617529	0.0706217	0.413106	0.0945605	0	0.087285	0.0127378	0.02111	0	0.036323	0.10702	1.12612	0.126981	0.0505081	0.0803135	0.0111823	0.0593479	0.0409851	0.000709065	0.18059	0.372178	0.0464838	0.434285
O75376	3	2	16.4168	271123	Nuclear receptor corepressor 1	NCOR1	0.928614	0.45746	0.138253	0.370705	1.90996	1.06367	1.07587	1.10522	5.42543	0.536612	0.6249	0.345111	3.26649	6.26998	2.12217	0.665333	3.98539	7.07167	8.36817	2.03938	2.27488	3.64526	4.33093	11.0336	5.68844	7.65369	0.00125999	2.46538	5.97824	4.97796	2.65497	3.10566	1.65396	6.24167	3.24684	2.55958	1.98782	2.60417	2.4401	2.68142	3.56369	1.39156	12.8552
Q92565	4	1	21.6901	68075.4	Rap guanine nucleotide exchange factor 5	RAPGEF5	0.363025	0	0	0	0	0	0	0	0	0	0	0	0	0.288022	0	0	0.0348475	0	0.105584	0.506504	0.437279	0.0462524	2.47292	0	8.33296	8.37722	0	3.35934	4.11	1.79893	5.34655	3.74854	10.0888	3.47103	5.23849	2.362	3.09975	8.25079	1.28989	0	1.62451	0	9.24191
Q8IX04	4	2	19.4875	52549.2	Ubiquitin-conjugating enzyme E2 variant 3	UEVLD	0.0855073	2.64793	0.0255165	0	0.0182159	2.41934	0.00189543	0	0	0	1.43006	0.310354	0.0979139	0.0335659	0.0266307	0.0338376	0.0394336	0	0.439869	0.390554	0.113716	0.0241313	0	0.161144	0.0618792	0.0228299	0.0279484	0	0.0717248	0.0628462	0.205301	0.126498	0.0912808	0.232228	0.156518	0.13138	0.198959	0.108784	0.0432964	0.224174	1.05693	0.00641268	0.105564
Q96KV7	2	2	8.4371	190802	WD repeat-containing protein 90	WDR90	0.0115959	0.0120254	0.0218185	0.0218318	0.0621355	0.106334	0.684484	1.5971	0.562833	0.126358	0.138618	0.0822516	0.135294	0.0280777	0.176332	0.633064	0.288534	0.0348394	0.0690035	0.160768	0.104542	0.024166	2.40797	0.0178522	0.0769768	0.0694072	0.298039	0.0915322	0.403776	0.237633	0.0650385	0.310066	1.32281	0.013095	0.222249	0.341673	0.166006	0.302254	0	0.042586	0.0891428	0.168729	0.055687
Q8N1G4	8	1	35.8497	64043.3	Leucine-rich repeat-containing protein 47	LRRC47	0.685227	0.159516	1.04152	1.08174	0.901417	2.40269	6.21539	2.51186	2.27859	0.437806	1.30672	0.928199	1.6373	0.859824	2.69497	2.14786	0.330436	1.58316	0.859461	0.736703	1.26795	0.559494	2.73682	1.01262	0.999985	0.524872	0.0613419	0.9068	0.976658	1.25694	7.39872	4.33206	5.16333	11.7964	13.6788	12.4512	43.7271	56.0534	1.01206	44.7834	37.362	1.93718	1.55811
Q96TA2	5	3	25.8513	86740.6	ATP-dependent zinc metalloprotease YME1L1	YME1L1	0.0243489	0.0128106	0.564147	0.0445044	0.0808526	0.230751	0.00590881	0.0123278	0.103261	0.0160072	0.0833895	0.30074	0.0466841	0.0635371	0.0079189	8.68818	0.0136399	0.0105049	0.0836967	0.0109895	0.0174971	0.0299356	0.0266074	0.0653248	0.367563	0.125729	0.126728	0.151993	0.246597	0.322757	0.0550042	0.135175	0.0973524	0.168946	0.247625	0.0871518	0.112413	0.487789	0.179374	0.000228068	0.29027	0.0260163	0.249856
P19338	26	7	192.162	76671.5	Nucleolin	NCL	1.56981	0.625883	0.646393	1.0819	0.902585	1.44637	7.40252	1.19146	10.9284	0.554757	0.983668	0.771327	7.80488	2.61199	2.48545	3.40231	10.2543	7.44412	3.40864	13.7556	2.06496	2.68235	1.44196	16.3313	14.811	11.7458	0.0225001	14.9212	2.27103	14.1655	18.0758	8.11703	9.05583	17.1007	9.29411	10.3366	16.0759	9.28995	16.5254	44.5647	16.2061	4.68067	5.81514
P17948	20	7	94.84	152651	Vascular endothelial growth factor receptor 1	FLT1	0.552765	0.152362	1.18344	1.18762	2.22488	1.75455	0.76374	1.53571	2.1211	1.64901	0.260969	3.66901	17.8606	1.99732	0.689851	1.66105	1.09396	1.18543	1.20035	1.86895	1.63604	2.82641	0.582213	2.0718	3.56155	3.25337	0	3.6415	3.38615	3.60246	5.02734	7.4399	8.99593	1.94482	2.87613	2.50188	3.14947	2.9521	0.115892	3.02359	1.84793	1.12962	2.1733
O75390	19	9	119.406	51940.7	Citrate synthase_ mitochondrial	CS	98.3191	4.6397	22.7825	26.335	6.02185	6.74688	6.2723	30.5751	115.162	389.766	10.6164	5.77813	223.712	51.6497	224.472	14.9913	184.846	39.3018	28.6789	17.313	23.5245	136.575	14.01	211.425	8.37968	8.70609	0.0562456	8.87703	5.00173	7.73901	11.0444	10.3858	9.05986	6.96472	7.31662	4.3253	7.98642	6.19261	7.3568	9.0283	6.37959	4.94163	6.32221
Q12905	3	1	17.7139	43290.3	Interleukin enhancer-binding factor 2	ILF2	0	0	0	0	0	0	0	0	0	0	0	0	0	0	0	0	0	0	0	0	0	0	0	0	0	0.00863644	0	0.00121377	0	0.0146947	0	0	0	0.00501305	0	0.0100988	0.12929	0.0033306	0.00762242	0.05899	0.574816	0.031674	0.00207359
O95206	5	2	27.496	113874	Protocadherin-8	PCDH8	1.08505	0	0	0.0534006	2.7041e-06	0.0312482	0.0489589	0.0298806	0.00436296	0	0	0	0.0250031	0.937673	0.00247024	0	0	0.0487674	0.462095	0.509883	0.172861	0	2.45015	0.196385	0.0889063	0.264347	0	0.20835	0.0948478	0.0647697	2.5193	1.57519	1.21381	1.12226	1.76773	1.42287	0.388292	0.185075	0.244986	1.05554	0.195998	0.124878	0.106264
Q8IWG1	6	3	31.2882	103961	WD repeat-containing protein 63	WDR63	0.209133	0.13031	0.00480879	0.12613	0.448299	0.197847	1.9612	0.834701	0.629573	0.227014	0.35804	1.0357	0.34113	0.635047	0.146368	0.0653418	0.389614	0.283455	9.13644	0.468586	0.752478	1.61301	3.10469	0.563345	0.751005	0.625484	0.0107258	0.785814	0.384485	2.65599	0.83464	0.479413	0.404333	1.71205	1.0401	0.871581	7.99693	7.74506	8.08109	5.27546	4.83209	1.1535	1.01321
P49321	6	1	26.5865	85523	Nuclear autoantigenic sperm protein	NASP	16.6908	55.9955	644.201	468.417	32.5383	10.2235	8.73224	15.039	11.5295	1.99777	430.364	7.82119	1.57599	5.15929	2.46252	19.8689	6.20344	1.94535	16.6942	18.5403	0.607893	4.70387	8.57285	4.52486	17.4269	19.4457	0	16.6736	3.93736	15.3911	14.4894	13.3489	13.8798	12.4963	6.64162	7.05516	7.58826	6.50178	1.17807	6.74718	4.54485	14.1683	7.82706
P08574	3	2	17.824	35764.2	Cytochrome c1_ heme protein_ mitochondrial	CYC1	2.17587	0.132543	0.0973932	3.54283	3.27191	2.64678	1.43799	1.30829	0.27564	0.359033	0.453994	1.23228	0.826505	1.80494	1.51207	0.0490482	3.32445	4.73118	2.55329	1.88979	1.81843	1.54445	1.14155	2.51707	5.53337	4.39198	0	3.39329	10.3907	7.42928	5.00159	5.12486	1.76114	8.09199	4.24042	5.04098	2.77522	1.29177	0.303688	3.0098	5.80702	1.33676	0.99738
Q8WV74	1	1	4.8669	25769.5	Nucleoside diphosphate-linked moiety X motif 8_ mitochondrial	NUDT8	0	0	0	0	0	0.920459	0	0.0176828	0	0	0	0	0	0	0	0	0	0	0	0	0	0.0638498	0	0	0	0	0	0	0.000801964	0	0	0	0	0.0108329	0	0	0	0.00109586	0	0	0.0179077	0	0
Q4G0U5	14	3	66.8061	97518.3	Primary ciliary dyskinesia protein 1	PCDP1	0.725617	0.757869	16.2178	1.09638	2.99473	2.3397	110.295	2.2809	2.67942	4.23237	19.9023	1.26123	3.10108	0.722158	12.227	3.88273	3.40723	1.07419	1.16589	0.829929	36.2422	5.37248	1.94568	3.66691	75.2215	63.53	0.0244053	72.4772	58.286	82.3022	33.3444	41.4132	41.1704	15.4336	26.4436	24.2462	14.5496	14.0346	17.7831	15.1271	9.88971	72.2304	42.6067
Q9BXT8	42	7	222.233	187324	RING finger protein 17	RNF17	1.59462	0.810991	4.87486	10.0737	0.82415	1.04227	0.142246	1.12545	0.656114	0.456596	2.00763	1.26666	3.37791	7.94821	4.14609	81.8839	2.62017	4.12504	14.0471	7.05132	4.33454	2.55383	2.56907	4.18086	40.0801	37.5556	0.00417636	22.0318	19.1236	22.3893	9.49916	9.51277	8.94437	22.5612	12.5929	15.076	9.67611	4.24382	5.29857	6.4725	3.98902	3.45208	34.6724
Q6ZR08	167	38	883.951	360022	Dynein heavy chain 12_ axonemal	DNAH12	3.96282	0.811744	2.9719	2.63858	198.703	28.8642	6.36872	2.01004	0.573419	5.47441	11.9173	2.42595	112.951	4.46201	1.27647	0.443168	3.70731	4.2086	2.62166	4.42931	4.43966	4.31061	1.78073	15.5947	4.42962	5.22071	3.92201e-05	5.1935	1.5625	3.64055	43.4548	25.3131	28.389	16.6435	14.8044	14.2751	7.73685	7.31469	2.07038	11.5458	5.92114	13.925	17.6476
Q8N2U0	1	1	11.3264	11855.7	Transmembrane protein 256	TMEM256	0	0	0	0	0	0	0	0.141804	0	0	0	0	0	0.23685	0	0.0687947	0	0	0	5.2442	0.0988976	0.0454264	0.104093	0	0.109925	0.24564	0	0	0	0	0.491489	0.279192	0	0.215246	0.166326	0	0	0	0	0.0864781	0	0	0.117254
P85037-2	5	1	28.1432	60100.8	Isoform 2 of Forkhead box protein K1	FOXK1	0	0	0	0	0	0	0	0	0	0	0	0	0	0	0	0	0	0	0	0.402668	0	0	0	0	0	0	0	0	0	0	0	0	0	0	0.0187285	0	0	0	0	0	0	0	0.169498
P53814-5	6	2	34.5778	99489.7	Isoform B2 of Smoothelin	SMTN	0.160025	0	0.0186546	0.557519	2.54661	0.349442	0	0.0481785	0.153728	0.0411891	0.15671	0.434379	1.58158	1.10945	0.160758	6.55431	1.05114	0.157907	1.33841	1.98626	1.1109	0.64925	0.420489	0.48137	0.469003	0.431981	0	0.575514	0.348152	0.990592	3.82963	2.30113	3.17695	2.40202	4.80859	4.83306	7.5185	6.05801	1.67668	1.29505	3.79671	0.0557354	0.553634
Q5T011	21	5	105.118	382021	Protein SZT2	SZT2	5.60215	0.05723	0.10116	0.786478	0.658508	0.286512	8.5463	12.7405	4.64392	0.601908	0.256481	1.94707	12.7001	17.2458	7.92697	0.505797	7.92012	8.3633	18.7232	17.4517	3.04355	6.85193	1.85717	0.535579	0.953121	1.08822	0.0103994	0.742397	0.225666	0.645261	0.85639	0.957187	1.01419	0.678984	0.675759	0.687992	0.926384	0.574659	1.66506	0.852227	0.467445	3.42578	0.768926
P30040	8	1	46.1018	29050.5	Endoplasmic reticulum resident protein 29	ERP29	1.28054	0.161675	0.284419	2.99298	0.154631	2.28421	1.39082	7.73314	13.9038	18.3373	1.83391	3.02211	62.2519	20.8434	43.8051	1.06941	64.4224	14.676	20.4292	9.69666	15.9809	15.8577	2.2148	26.6732	28.0483	24.9076	0	24.4644	22.2137	20.1085	14.5055	18.6727	19.6914	26.831	16.3938	15.689	20.4674	14.8781	35.7129	11.2993	17.957	5.7415	30.5514
O15021-3	15	1	77.5292	267521	Isoform 3 of Microtubule-associated serine/threonine-protein kinase 4	MAST4	0.0340693	0.574007	0.757297	1.29431	0.344177	0.460818	0.733231	0.386659	0.454564	0.296551	0.791018	0.805512	0.808508	1.07579	0.267547	1.06895	0.811839	1.12577	1.47228	1.49826	1.71504	1.87405	157.885	2.35874	1.12908	1.1443	0	0.937171	1.02129	0.711663	1.03112	0.725595	0.60897	0.735514	0.640055	0.499182	0.535982	0.393069	0.103888	0.387752	0.306119	1.01309	0.561807
P54802	11	5	51.3521	82722	Alpha-N-acetylglucosaminidase	NAGLU	0.799995	0.24756	0.0566356	0.275719	0.181871	0.178073	0.0510702	0.0641675	0.0970518	0.343379	0.0491868	0.061585	0.507134	3.15139	0.366911	23.3406	0.601781	0.273288	2.05069	4.69082	1.28372	0.587915	0.223235	1.80405	1.10516	1.49262	3.53343e-05	0.256547	0.516332	0.390067	0.842746	1.19843	0.722426	1.40851	1.66425	0.365668	1.59049	1.72242	1.00657	1.73278	1.40862	0.00601909	0.634415
P38159	27	6	134.243	42331.9	RNA-binding motif protein_ X chromosome	RBMX	42.4723	0.414297	0.818023	2.49565	1.11254	0.844413	5.94317	33.2337	2.8838	0.949409	1.19384	0.605602	4.05854	2.39882	11.2456	1.63659	8.81235	6.38681	1.49715	4.16561	6.1753	8.49903	28.5302	7.91026	71.6412	62.3512	0.633737	60.0201	44.1953	15.3004	32.3643	22.669	15.4244	17.1298	7.3748	4.11431	22.838	10.0722	9.1908	11.7781	11.363	0.819845	60.9144
Q496Y0	4	1	22.0616	86314.6	LON peptidase N-terminal domain and RING finger protein 3	LONRF3	0.0399917	0.0345889	0.00190921	0.0338055	0.0650747	0	0.0483683	0.0840267	0.0753843	0.0284577	0.000400554	0.0371103	0.0035178	0.0407385	0.0253897	0.0678116	0.113875	0.0415551	0.0175294	0.0278006	0.133296	0.0376299	0.071946	0.0221796	0.0487091	0.0257323	0.027173	0.0262624	0.122236	0.024452	0.129901	0.0351884	0.0369366	0.122353	0.132774	0.0942665	0.057433	0.0772389	0.103381	0.00858846	0.109385	0.15621	0.0505527
Q5TC82	42	5	210.064	126706	Roquin-1	RC3H1	4.2542	0.609114	0	0.19879	1.25637	1.04322	2.05385	0.65939	0.277267	0.229658	0.196978	0.0778726	1.57545	0.497751	0.660993	0.0128024	2.57961	2.6384	0.350181	0.791289	3.6174	1.56124	1.22138	5.45332	3.40481	3.00285	0	2.77135	1.27907	2.16181	4.04316	2.11362	1.51006	4.49173	1.48246	0.862378	1.38478	0.56972	0.364038	2.37918	1.23777	2.43074	4.23875
P02765	2	2	20.5686	40123.1	Alpha-2-HS-glycoprotein	AHSG	0	0.00671234	0.0148964	0	0.000933438	0	0	0.00252917	0	0.000106074	0	0.0041656	0	0	0	0	0	0.00249779	0.00353428	0	0	0	0	0.000632192	0.626965	0.950475	0.00379482	0.0020956	0.571821	0.516735	0.432164	0.460848	0.90021	0	0.326849	0.493409	0.0122475	0.354417	0.189762	0.318836	0.522301	0.3013	0.0355846
P07814	8	1	40.8059	172188	Bifunctional glutamate/proline--tRNA ligase	EPRS	0	0	0	0	0	0	0	0	0	0	0	0	0	0	0	0.204475	0	0	0	0	0	0	0	0	0	0.0349872	0	0	0	0	0	0.226423	0.0533739	0.0459374	0.048413	0	0.248752	0	0	0.172619	0.061021	0	0
Q8N4C9	2	2	10.6526	31011.6	Uncharacterized protein C17orf78	C17orf78	1.60331	0.00156738	0	0.015405	0	0.0718899	0.0200361	0.0160813	0.00500281	0.0105487	0.0191448	0.0177487	0.0720572	0.144633	0.0467233	0	0.0505892	0.0286053	1.63307	1.47146	1.66819	0.985295	0.287416	1.33487	0.110061	0.141643	0	0.145792	0.0996393	0.177058	0.403581	0.0572635	0.0606956	0.0560684	0.0939482	0.0948341	0.0902522	0.0724603	0.10354	0.0834365	0.0886084	0.123123	0.075412
Q99471	3	1	22.2476	17385.2	Prefoldin subunit 5	PFDN5	36.5635	205.138	16.9451	19.1792	27.2945	6.48764	14.0706	14.4861	10.137	41.229	19.7981	6.29594	19.3781	19.1256	4.22234	1.45632	25.2588	31.1288	20.9668	24.4434	238.081	26.8938	11.4611	40.9281	31.0433	20.7301	0.113865	35.4667	24.6114	33.2253	19.7437	23.2279	28.818	34.9215	37.854	32.3913	73.238	54.7986	43.014	51.4892	30.4946	31.0932	27.5065
Q96J92	14	3	77.921	135595	Serine/threonine-protein kinase WNK4	WNK4	5.12416	0.294903	0.135662	0.182321	5.92157	0.72238	8.24053	0.397089	0.241405	11.0511	0.367641	0.440607	9.48441	7.66132	0.655628	5.43569	3.9251	8.27628	0.759584	5.01394	4.74428	7.70054	0.519302	7.32917	3.82937	4.72595	0.0306074	3.52166	0.828935	2.4086	4.52469	2.91497	4.16033	5.18218	2.69214	3.68514	1.54125	1.09795	0.483499	2.41563	0.918619	3.14086	5.4693
Q53T94	2	2	8.2687	69744.3	TATA box-binding protein-associated factor RNA polymerase I subunit B	TAF1B	0.027862	0	0	0.00615809	0	0	0	0.0139	0	0.0218576	0	0.000107393	0.0546914	0.100083	0.0298231	0	0.0576016	0.108992	0.208033	0.18328	0.0154473	0.0244784	0.00732066	0	0.28258	0.263322	0	0.780762	0.0133417	0.643187	1.53512	0.510371	1.24952	0.658723	0.432996	0.223447	0.332809	0.0382501	0.00538727	0.121872	0.0552544	0.157352	0.29142
Q9Y5T5	8	1	42.5695	94996	Ubiquitin carboxyl-terminal hydrolase 16	USP16	0	0.508445	0.216801	1.68523	0.543535	0.305982	0.0257782	0.0664051	0.0649128	0.0772511	0.454514	0.21361	0.302677	0.100958	0.150872	4.67295	0.100829	0.129507	0.840326	1.25078	0.510895	0.342375	0.104013	0.053532	1.28915	0.763528	0	0.252421	0.495802	0.226054	1.23581	0.0766827	0	5.37965	1.17563	0.201945	10.2942	6.45465	0.339914	7.75668	8.42523	0.0680143	0.344895
P60866	23	9	138.135	13486.8	40S ribosomal protein S20	RPS20	7.25582	36.6604	6.2711	5.80032	8.37946	6.77716	11.3872	34.2214	5.59098	41.4791	4.92469	4.16744	11.9016	6.24395	15.9748	2.57061	11.3783	10.9496	12.9811	11.6146	33.0898	16.3147	8.23317	10.2046	9.54063	6.59997	0.0452976	10.9024	14.3356	12.7445	15.921	11.5707	13.3122	13.0029	12.3429	13.2977	6.87365	7.0187	10.2041	7.54616	9.11374	13.1094	8.54131
P25440	17	2	86.8079	88346.1	Bromodomain-containing protein 2	BRD2	0	0	0.051358	0.178901	0.0066424	0.0849847	0.372507	0.740949	0.161874	0.104171	0.258347	0.28503	0.00495545	1.24512	0.124644	0.502845	0.0168981	0.0390095	1.17407	0.937045	1.12138	0.00517986	0.0303626	0.00393407	0.95429	1.15622	0.0074594	0.519429	0.572189	0.598503	0.804797	0.122205	0.162869	0.0938096	0.0480388	0.184941	0.179089	0.364033	0.119462	0.651845	0.251391	0.0589304	0.280778
O43809	29	8	167.103	26284.3	Cleavage and polyadenylation specificity factor subunit 5	NUDT21	6.14693	17.7548	8.55931	9.2177	8.87098	14.917	5.19144	7.73193	8.04978	10.3827	25.6048	22.9082	10.5716	12.6528	14.5325	21.5687	10.345	12.5853	16.6934	5.63058	8.48259	16.0268	3.86812	14.4646	10.5325	10.5998	0.575889	9.46412	9.86352	8.84634	8.73258	7.46027	4.74583	14.8614	8.76106	9.58362	29.7583	19.3802	9.09721	20.3508	17.0833	8.2501	11.7696
Q8NDH2	4	1	18.3346	279776	Coiled-coil domain-containing protein 168	CCDC168	0	0.00749781	0.00469597	0.185389	0.00722022	0.0403838	0	0.00539607	0.00210391	0.0406814	0.0409055	0.0314261	0.0354066	0.00127664	0.0137739	0.0344541	0.00426449	0.000113902	0.0213673	0.0225592	0.0172405	0.00427765	0	0.0287411	0	2.00878e-05	0	0	0	0	0.247704	0	0	0.135965	0	0	1.25732	0	0	0.254146	1.91134	0	0
Q12955	26	3	119.881	482692	Ankyrin-3	ANK3	0.00044825	0	0	0.0661581	0.017616	0	0.164073	0.0135142	0.0229993	0.00271449	0.0143316	0.038344	0.000174485	0.00338381	0.00468867	0.0240058	0.000152246	0.0332405	0.463655	0.305474	0.120294	0.000571746	0	0	1.29368	1.06732	0.0234744	0.605759	0.3904	0.22682	2.66431	1.86306	2.38804	1.45833	0.508141	0.52267	3.36719	1.31554	1.43782	0.66419	0.234434	0.322077	1.2713
Q9UJX2	1	1	5.1593	69632.7	Cell division cycle protein 23 homolog	CDC23	0.256417	8.91431	0	1.82777e-06	0.0907261	2.31013	0.035508	0	0	0.26987	0	0.230059	0.653538	0.695276	0.0303582	0	0.757174	0.215783	0.219597	0.379405	0.775031	0.610514	1.7703	0.408049	0.732369	0.232918	0	0.111197	0.084416	0.273183	5.41375	0.320903	0.420737	2.65672	0.386871	1.02018	0.303133	0.0644755	1.66815	1.25811	0.959912	1.66273	0.870085
Q8IV38	7	4	35.0669	50325.3	Ankyrin repeat and MYND domain-containing protein 2	ANKMY2	1.39869	6.74639	1.16716	1.57396	11.1635	13.9127	3.23662	4.45282	5.23055	1.35167	22.6638	21.1588	2.05575	11.9092	2.78388	3.41145	39.1102	1.64264	1.24876	6.73029	1.46805	3.35329	6.08821	3.49838	3.35996	3.5168	0	3.9637	3.42893	4.16711	3.22708	3.13931	3.10338	4.13764	3.95327	2.39484	3.74619	3.04369	2.75664	4.49833	2.59244	1.94142	4.82516
Q9NQX4	9	3	45.3357	204122	Unconventional myosin-Vc	MYO5C	1.1129	0.76175	0.619783	0.361276	0.483188	0.521906	2.80234	0.785315	1.10829	1.90818	1.09212	0.572692	1.21321	0.516747	1.48289	0.992881	2.22379	0.512024	0.754905	0.830804	0.600876	1.66537	1.27363	0.373862	0.577234	0.407316	0.026169	0.539705	0.288055	0.518739	0.453395	0.51165	0.435161	0.520532	0.830964	0.620954	2.19772	1.01209	0.860221	2.16565	1.67878	0.297287	0.424902
Q9HC21	7	3	42.9293	35910.4	Mitochondrial thiamine pyrophosphate carrier	SLC25A19	1.51605	1.2924	0.289802	4.25905	3.09835	0.435877	1.19564	3.10462	8.19607	1.24692	0.994739	1.1743	5.9011	1.7243	4.38989	0.310553	2.45382	5.51512	2.72902	1.81947	5.56164	9.96697	1.05681	3.67614	2.64237	3.64441	0	3.88681	3.32857	3.17808	3.97067	2.98668	2.94294	4.79182	7.64219	10.4634	3.2269	2.27461	3.30468	3.20165	2.09189	2.91051	6.0141
Q9BSJ5	3	1	17.1761	68398.8	Uncharacterized protein C17orf80	C17orf80	0	0	0	0	0	0	0	0	0	0	0	0	0	0.621474	0	0	0	0	0	0	0	0	0	0	0	0	0	0	0	0	0	0.0460895	0.0682466	0	0.0408266	0.0418263	0	0	0	0	0	0	0
Q2TAA8	5	3	24.9992	77058.6	Translin-associated factor X-interacting protein 1	TSNAXIP1	0.0964477	0.0835038	0.318628	0.347339	0.700724	1.35424	0.199257	1.01004	1.90104	1.11778	0.958662	0.495766	1.9729	0.620854	0.42118	4.85737	1.49716	2.79002	0.110499	2.55916	1.57072	0.392149	2.27308	3.7657	1.75032	1.3799	0	0.853257	0.734698	1.02724	1.84458	3.24402	2.87593	2.08775	0.753557	1.14166	1.61223	0.580581	0.341462	1.63412	0.802303	2.13749	1.45077
Q96EK4	5	1	26.1655	34797.2	THAP domain-containing protein 11	THAP11	0.239535	0	0.150178	0.097887	0.0239237	0	0.510113	0	0.106579	0.0340747	0	0.0659422	0.267869	0.28796	0.173244	0	0.329091	1.01448	6.31	0.999895	0.84301	1.01922	0.168875	0.118623	16.8372	14.7897	0	14.8734	0.206992	48.2469	2.58211	5.00558	6.79074	2.40135	10.6514	15.3467	10.6645	20.0184	34.7482	3.94592	13.3161	14.326	10.9354
Q13201	7	2	31.0102	139308	Multimerin-1	MMRN1	0.0126939	0.0402684	0.222044	0.0031072	0.0143137	0	0.199142	0.00418577	0.0317191	0.082995	0.0110038	0	0.000809342	0.0411146	0.00119811	0	0.0393784	0.052699	0.0903767	0.0161028	0.35293	0.0207716	0.0278987	0.259152	0.0990605	0.0731697	0	0.0907375	0.0345901	0.0144614	0.175714	0.143784	0.074992	0.0858464	0.0839586	0.149657	0.358851	0.630013	0.481325	0.369812	1.11497	0.766654	0.0934721
P51659	5	1	29.8294	80142.7	Peroxisomal multifunctional enzyme type 2	HSD17B4	0	0	0.186253	0.279929	0.0549557	0.100174	0.511875	0.439075	0.493051	0.0482198	0.311134	0.307617	0.0226769	0.0803726	0.779824	0.301874	0.0786146	0.349892	0.0726179	0.0810249	0.181993	0.0128575	0.710786	0.0502504	0.510188	0.419807	0.0934707	0.413111	0.773712	0.85603	0.817747	1.08751	0.679694	0.490731	0.848735	0.961153	0.177845	0.244017	0.166983	0.141232	0.143311	0.381251	0.385437
Q6ZN06	7	1	34.2744	73887.7	Zinc finger protein 813	ZNF813	0	0	0	0	0	0	0	0	0	0	0.332742	0	0	0	0	0	0	0	0.0627303	0.105077	0	0	0	0	1.71086	1.44551	0	0.309566	0.182095	0.422639	0.223887	0.241706	0.259683	0.0952721	0.505055	0.0903671	0.114341	0.0155068	0.244342	0.01017	0.0771517	0.48707	2.14865
Q9C0H9	9	1	44.6819	112739	SRC kinase signaling inhibitor 1	SRCIN1	0	0	0	0	0	0.109945	0.195774	0	0	0	0.379719	0	0	0.383997	3.38951	0	0.0230979	0	0	0.0804542	0	1.53385	0.130886	0.0705988	0	0.0140721	0	0.171948	0.0223499	0.0712383	0.0630844	0	0.0449339	0	0	0	0	0	0	0.0401516	0.0319636	0	0
Q5VWN6	71	21	380.298	271865	Protein FAM208B	FAM208B	4.77231	1.79901	1.26572	2.91157	2.09279	11.9868	11.7213	5.11638	2.28154	4.91981	1.3985	1.89694	5.45383	8.21963	4.47266	0.0997679	5.59914	12.253	4.75713	10.0708	7.37635	7.63661	4.6486	7.86355	17.3337	15.7569	8.69744	13.3613	7.94458	16.8865	13.5275	13.5264	13.2186	11.6348	15.0356	17.2919	10.0092	16.5325	14.7151	7.38512	8.03513	54.6309	42.6191
P11142	132	45	815.712	71126.3	Heat shock cognate 71 kDa protein	HSPA8	45.2208	3.66217	17.5878	13.8113	19.7983	29.0892	126.021	25.0015	42.1946	25.7807	59.8628	73.631	18.8055	40.5159	32.9605	15.8322	26.3862	22.0818	19.1258	19.9927	12.7496	46.7294	69.1271	31.5885	98.3554	96.9703	0.00775155	100.617	60.4312	85.3418	45.0706	43.5495	39.5492	48.7365	34.5457	26.7926	43.9803	21.6785	28.9545	28.6466	25.055	35.1556	57.3257
Q9Y6N5	26	11	152.483	50245.9	Sulfide:quinone oxidoreductase_ mitochondrial	SQRDL	1.92991	2.25258	2.47086	3.85502	3.87627	3.34198	0.64359	2.92323	1.76867	6.11161	3.39062	2.67006	1.74329	3.76371	3.47086	2.47599	6.67254	6.54325	4.66332	2.02427	3.51306	5.04489	8.28658	2.99205	1.84565	1.75501	0.0190075	3.27418	2.50915	1.81571	2.32454	1.5611	1.37616	3.40126	1.56476	1.84868	6.72161	3.23707	1.86313	5.12194	3.58698	1.37323	2.895
P12035	4	1	21.1895	64588.2	Keratin_ type II cytoskeletal 3	KRT3	3.04973	2.63287	3.52377	1.17381	1.27454	1.00908	0.908353	1.12274	0.310586	3.27047	9.60851	2.75827	7.40531	6.0324	5.51608	0.365762	5.49882	6.98749	7.28887	7.35674	13.14	5.25115	15.3364	2.04635	3.87884	2.74911	0.0433521	3.48883	7.7652	5.79209	11.644	4.85617	6.46724	8.99256	7.22095	8.4291	4.12538	6.04258	14.8714	5.02786	7.7999	5.72177	4.5429
Q86YM7	5	2	24.4328	40390.9	Homer protein homolog 1	HOMER1	0.129867	0	0	0.439618	0	4.08072	0.0973814	0.223022	0.120892	0.0133374	0.019679	0.480411	0.426668	0.671126	0.2576	0.00245857	0.208093	0.0764392	0.279563	0.323186	0.409292	1.68261	2.35498	0.317352	0.320004	0.741302	0	0.387319	0.633086	0.469872	0.143474	0.27736	0.502032	0.158668	0.172798	0.246088	0.144264	0.188683	0.0207231	0.460496	0.0640151	0.368071	0.503822
Q9Y6V0	115	24	516.917	555045	Protein piccolo	PCLO	5.2362	4.29034	1.8708	8.21563	6.98951	5.6656	8.61998	8.82355	5.22346	5.05007	4.7257	4.53717	6.38474	7.49909	6.41206	1.00249	7.1765	9.64977	2.84181	8.27331	9.4812	6.18143	95.7684	12.9135	13.3469	10.5407	0.0717193	12.2687	6.68093	10.7957	111.148	61.649	68.5184	32.5194	24.9792	25.0964	9.9455	8.82607	6.75869	9.46577	7.17177	10.7451	14.4594
Q8N4C8	5	1	24.9613	150506	Misshapen-like kinase 1	MINK1	0.0150381	0	0	0.181977	0	0	0	0	0	0	0	0	0.105158	0.000532456	0	1.93547	0.0027152	0	0.174973	0.289903	0.266541	0.000581638	0	0.087982	0.873758	0.99093	0	0.268155	0.357888	0.309809	0.455941	0.392288	0.39464	0.899985	0.537594	0.10331	0.804082	0.729927	0.0204203	1.24028	1.27212	0.0946126	0.466477
P50454	13	6	79.3652	46554.7	Serpin H1	SERPINH1	1.26394	0	1.22194	1.42052	1.26143	0.1908	0.719605	0.132086	1.48683	0.9998	0.0227032	1.52052	0.532061	1.32656	0.884202	0.185435	0.761555	0.987944	1.35916	0.949861	1.07829	1.06293	0.62413	1.69436	1.20745	1.06215	0	0.214899	0.426261	1.19519	7.26745	5.83441	4.53286	8.52291	7.37279	6.41721	1.59506	1.29205	0.0361864	1.94874	2.01537	0.855187	0.522482
Q8WTT2	6	1	30.0581	93004.1	Nucleolar complex protein 3 homolog	NOC3L	5.67595	2.35638	9.21566	6.77175	8.22031	4.36682	10.9215	5.03694	6.32807	10.2637	10.102	4.49931	8.4052	18.1155	16.298	0	16.7962	21.0037	16.3203	14.1888	7.55071	22.6633	97.1118	10.7938	9.14207	11.9931	0	9.38909	7.14362	5.77322	21.7173	20.9644	25.3205	17.791	14.1938	16.9048	6.9658	5.87325	4.80539	9.20058	4.3662	7.68258	7.02505
Q86T90	13	4	58.1541	66228.4	Uncharacterized protein KIAA1328	KIAA1328	0.867572	0.0533192	0.0543684	0.379817	0.740285	0.560198	2.6195	3.61906	3.06433	2.3391	0.229332	1.77525	6.27163	6.17048	1.85588	0.00474351	4.98335	6.29048	2.26875	2.05604	1.01038	4.54254	2.11853	0.0599984	6.45897	5.92432	0.00850195	5.26437	0.0175484	0.0182718	0.644878	0.274888	0.401286	1.13074	0.333157	0.273266	4.02156	0.292719	0.426939	1.02924	0.627639	0.952214	2.64636
Q07021	11	6	79.6012	31761.5	Complement component 1 Q subcomponent-binding protein_ mitochondrial	C1QBP	3.72444	0.889667	1.42024	2.99081	1.75168	2.50283	12.9327	4.97101	2.21472	1.34671	1.36765	5.33641	3.43193	8.53663	2.16115	5.83178	4.0066	2.74517	13.1074	2.74259	6.20644	2.6997	1.20827	5.11118	22.8796	21.1245	0.00947174	6.55873	25.8638	33.5969	12.4837	8.5838	9.86704	8.6652	6.58128	5.70574	6.78153	5.78579	5.08105	9.17648	5.7764	7.45135	14.2294
P28074	30	8	196.763	28651.4	Proteasome subunit beta type-5	PSMB5	0.0674312	0.0181753	0.0448737	0.481174	0.405033	0.0324342	0.0104413	0.0189838	0.00986908	0.356264	0.016296	0.0740965	1.02784	1.01205	0.0466839	3.26142	0	1.56769	0.807432	0.61323	3.75158	1.14095	1.34941	0.23456	1.08245	1.60909	0	0.614531	3.33822	0.636501	0.736881	0.371296	0.304146	2.72016	1.27769	0.835862	0.715982	0.157738	0.069973	1.54123	0.749521	0.645187	1.05196
Q96B49	13	8	53.5401	8002.05	Mitochondrial import receptor subunit TOM6 homolog	TOMM6	0.167724	1.80941	42.1721	73.1942	2.86668	6.74783	0.128256	3.48682	4.03305	6.86669	5.1151	6.48204	9.82456	6.68937	7.13565	15.8868	8.31178	7.1919	8.1152	8.45436	8.64871	7.35456	15.4799	13.7164	4.6577	4.97757	0	5.53633	4.1521	2.13	3.1865	4.3141	4.35982	7.51051	2.35717	2.74479	10.3079	3.88005	2.56967	9.3713	8.27751	1.03774	4.03467
P51797	2	1	9.2237	98714.5	Chloride transport protein 6	CLCN6	3.89434	0	0	0	0	1.02176	0	0	0	0	0	0	0	14.6051	0	0	0	0.0514916	0.110043	0	0.0738707	0.0170227	0	0	0.443822	0.124824	0	0.138511	0.0976578	0.0692889	0.282858	0.196083	0.217456	0.16591	0.0816907	0.0419984	0.00947503	0.0291531	0	0.100159	0.0320592	0	0.018088
P84090	1	1	8.4027	12430	Enhancer of rudimentary homolog	ERH	0	0	0	0	0.0239225	0	0	0	0	0	0	0	0	15.0005	0.0133759	0	0	0	0	0	0.00151334	0.0271826	0.0188612	0	0.0225355	0	0	0	0.0201174	0	0	0	0	0	0	0	0	0	0	0.058285	0	0	0.00205609
Q9H2D6-6	18	1	104.04	47795.6	Isoform 6 of TRIO and F-actin-binding protein	TRIOBP	0.00396836	0.000182273	0.0091534	0.0482437	0.0198988	0.0309044	0.00329794	0.0370578	0.149357	0.204893	0.0532686	0.0252442	0.110062	0.0296558	0.0367557	0.143395	0.115312	0.190749	0.460133	0.0232142	0.272342	0.407545	0.0114918	0.345008	0.632613	0.692611	0	0.158763	0.177017	0.169634	0.482867	0.367306	0.497964	0.0463366	0.0599108	0.0674035	0.0417275	0.045165	0.0591401	0.0376533	0.0574213	0.366211	0.4171
P00367	27	7	168.395	61740.1	Glutamate dehydrogenase 1_ mitochondrial	GLUD1	0.202021	0.0493234	1.24998	1.64247	0.11982	0.206199	0.476262	1.45352	1.46276	0.455932	0.981127	0.233895	0.798316	0.719062	0.465055	0.719345	0.699658	0.247035	3.70993	1.74558	0.243885	0.422992	3.33117	0.506521	3.12531	2.64223	0	1.08145	1.23171	1.10709	0.961969	0.658104	0.411326	0.884534	0.656178	0.76225	0.628602	0.806314	0.462131	2.55536	1.31901	0.799339	1.08492
Q6ZRS4	8	2	42.7758	117285	Coiled-coil domain-containing protein 129	CCDC129	0	0	0	0	0	0	0	0	0	0	0	0	0	0	0.0156801	0	0	0	0	0	0	0	0	0	0	0.0152974	0	0	0	0	0	0.0363148	0.0275724	0.00150587	0	0	0	0	0	0	0	0	0.0207341
Q86YA3	92	23	491.917	239054	Uncharacterized protein C4orf21	C4orf21	0.110943	0.00232733	0.0061136	0.599427	0.290646	0.0188687	0.0693919	0.0375695	0.0459155	0.0453807	0.0916489	0.425421	2.11014	0.218388	0.615302	45.2725	0.431188	0.651293	0.650345	2.69854	0.829726	0.129726	0.0995713	1.66988	1.34958	1.49129	0.0607117	1.26587	0.814423	0.701948	0.340912	1.07444	1.0376	0.746783	1.46938	1.27076	4.52545	5.11229	2.98898	6.97587	7.23817	1.39806	2.58603
Q14103	2	1	12.991	38605.3	Heterogeneous nuclear ribonucleoprotein D0	HNRNPD	0.0765812	0.0674874	0	0	0	0	0	0	0.67997	0.0814881	0	0.366281	4.63299	2.64468	2.9537	0	2.0956	0.456676	0.464776	0.104306	0.746457	0.596024	0.106023	2.20624	0.437036	0.325031	0	0.339085	0.665541	0.727517	0.367014	0.219375	1.0596	0.240084	0.211975	0.480454	0.66935	0.195418	0.554378	0.652809	0.316432	0.0615569	0.707871
Q9GZZ8	2	1	22.2033	14246.1	Extracellular glycoprotein lacritin	LACRT	0.0397814	0.0663459	0.35657	0.935468	0.0483176	0.106591	0.0273203	0.0820403	0.0708358	0.431453	0.210087	2.64345	0.455202	0.212851	0.557856	9.83372	0.422529	0.438154	0.353006	0.966748	0.897798	0.414598	3.58047	10.9052	0.141473	0.186665	0.013092	0.21359	0.158942	0.0652082	0.0332026	0.0433523	0.0400829	0.0857919	0.0416477	0.0247769	0.214	0.0922477	0.048084	0.110665	0.0887258	0.0633721	0.10207
Q53HC0	7	1	42.5668	37075.1	Coiled-coil domain-containing protein 92	CCDC92	0	0	0	0.00876397	0	0	0	0	0	0	0	0	0.0224598	1.15776	0.212994	0.216986	0.215495	0.046885	2.34038	1.2006	0.826976	0.375444	0	2.51976	14.1025	2.16016	0	13.4098	7.77353	7.55794	8.98997	3.34936	10.1911	3.15046	4.10246	3.77133	16.455	1.03491	0.565042	2.04564	2.9916	0	5.99236
Q08380	5	2	29.7404	66243.5	Galectin-3-binding protein	LGALS3BP	0.173879	0.0953125	0	0.0903545	0.0307783	0.123291	0.0655962	0.130271	0.0324004	0	0.0314109	0.0389931	0.000903334	0.0318862	0.028403	2.70981	0.0018605	0.0486715	0.0314733	0.0327026	0.00731632	0.063833	0	0.0430562	0	0	0	0	0	0	0	0.000882304	0.000521855	0.0106745	0.00854829	0	0	0	0	0	0	0	0.00852722
Q9BZ81	2	1	10.1855	32362.7	Melanoma-associated antigen B5	MAGEB5	0	0.428306	0	0.163993	0	0	0.248119	0.339099	0.932163	0	0.0428086	0.0403898	0.0384119	1.04838	0.0504608	0.118061	0.0217042	0.154318	3.03515	3.3086	3.40555	0	0	0.371554	1.32811	1.71266	0	0.601488	1.95468	0.636681	1.77478	1.18243	1.89771	0.324221	0.617936	0.455022	1.33773	1.18274	0	0.755162	0.148183	0	0.498024
A8MWA4	3	2	29.0946	35752.4	Putative zinc finger protein 705E	ZNF705E	0.173751	0.0170862	0.00193182	0.32805	0.0284714	0.0299637	0.0604657	0.61832	0.12286	0.127549	0.0785048	0.0151879	0.0459823	0.398141	0.0861346	0.0445312	0.0160511	0.180224	0.446973	0.322813	0.341116	0.0544045	15.3519	0.143594	2.76055	2.84608	0	1.1547	0.836104	1.31947	0.186823	0.160841	0.0717051	0.31251	0.0464341	0.195381	0.239885	0.465511	0.221306	0.675455	0.175633	0.0977878	1.48089
Q8WXX7	12	5	63.1383	139382	Autism susceptibility gene 2 protein	AUTS2	8.95647	1.33802	0.702249	3.67385	1.15934	3.61487	3.1482	1.68633	1.17487	1.58512	2.15845	3.0602	5.08414	3.66664	1.91643	1.57683	2.16696	1.51793	1.9935	1.67237	2.31391	2.39342	6.62391	1.53389	14.3213	17.4522	5.16569	15.6351	6.92498	16.641	15.0643	13.8271	6.82503	8.40013	10.4151	10.3485	8.55676	9.83074	0.763383	12.6883	9.56689	14.0959	13.2749
O75969	2	2	8.8074	95492.6	A-kinase anchor protein 3	AKAP3	0	0	5.00579	5.51911	0.0760774	0.00195116	0.175756	0.230871	0.104433	0.0276951	0.111633	0	0.0957777	0.712264	0.0717386	0.490531	0.0903322	0.0765234	0.901729	1.82784	0.857736	0.132698	0.000257565	0.693918	0.0472076	0.0441716	0	0.245353	0.00565329	0.162417	1.44896	1.40912	1.39001	0.664616	1.13465	0.800085	0.963349	1.08706	0.131627	0.76161	1.11159	0.385679	0.83776
Q9UHC6	2	2	10.2678	150277	Contactin-associated protein-like 2	CNTNAP2	0	0	0	0	0	0	0	0	0.0195578	0	0	0	0.00800953	0.0101574	0	0	0	0	0	0.0163328	0	0	0.198216	0	14.4065	15.1668	0	6.19531	4.15895	6.78363	0.247371	0.034449	0.128485	0.228302	0.0260989	0.144371	0.147136	0.0334116	0.137128	0.0178307	0.0522234	0.274579	1.22697
Q96C57	1	1	5.624	28284.6	Uncharacterized protein C12orf43	C12orf43	0	0	0	0	0.0332038	0	0.0244781	0	0	0.0051953	0	0	0	0.0268965	0	0	0	0	0.0174221	0	0	0	0	0	0	0.0282621	0	0.00177832	0.0256914	0	0	0.0170584	0	0.0323833	0	0.011479	0.0443722	0	0	0	0	0	0
Q5SZB4	5	2	24.8711	48209.7	Uncharacterized protein C9orf50	C9orf50	0.0488157	1.83221	0.100062	0.929889	0.768897	0.740594	0.0198333	0.0828332	0.188654	0.350277	0.10199	0.527265	0.771899	0.214902	0.20292	5.07489	0.937797	0.0551371	0.012414	0.237315	0.321868	0.0780765	0.0460771	0.0608622	5.15434	5.71397	0.0201143	4.1449	2.76831	2.35036	2.11531	1.70161	1.88864	2.2311	0.633164	0.901706	1.53613	0.368124	0.407771	0.658559	0.655643	1.05021	2.12903
Q9BRQ8	9	2	24.4331	40640.8	Apoptosis-inducing factor 2	AIFM2	3.19715	0	2.60047	0.0561493	0.240681	0.171717	0.886149	0.05529	0.132342	1.67487	0.164544	0.0560646	4.25157	0.442065	0.217121	0.0868414	0.367017	4.50103	1.22427	4.09759	5.1728	1.62128	0.429489	6.48204	7.73658	6.17744	0.0570701	6.98461	2.16906	5.21774	3.43389	1.59106	1.44384	2.76543	1.47916	1.63338	0.256229	0.780145	0.891361	0.177659	0.151505	2.73088	5.78999
P22314	7	3	40.7519	118933	Ubiquitin-like modifier-activating enzyme 1	UBA1	0.0486384	7.68878e-05	0.0274024	1.13047	0.0410162	0.159074	0.0450425	0.715128	1.33252	1.55009	0.391843	0.371364	8.70086	2.36106	4.55712	0.156125	9.51787	1.15898	4.58696	3.06206	5.05165	1.42353	0.266673	4.34895	3.88973	3.18331	0	4.28978	3.17422	2.86964	2.0767	1.85179	2.155	4.98708	2.89873	2.2622	12.3062	8.5195	12.3837	4.406	7.08171	1.62459	3.67673
Q9HAV7	5	1	24.5478	24507.2	GrpE protein homolog 1_ mitochondrial	GRPEL1	0.00304103	2.95968e-05	0.286258	0.127379	0.007125	0.0297509	0.0309575	0	0.0643695	0.0431364	0.00631293	0.0322061	0.0604637	0.200691	0.0456232	1.41478	0.0321368	0.043231	0.0615706	0.593913	1.19019	0.349912	0.023184	0.363312	13.7459	15.9346	4.65802e-05	13.9003	14.8327	16.9987	0.428422	1.01081	0.90427	0.799042	0.156536	0.160723	1.30952	0.789617	0.069055	0.912031	1.00896	0.894067	0.943485
Q15648	13	5	74.3734	169448	Mediator of RNA polymerase II transcription subunit 1	MED1	8.21766	4.46178	4.99493	4.12152	4.33769	1.78533	17.8449	5.8378	24.6673	11.2307	49.0796	3.96106	33.3881	15.325	11.3565	1.26096	33.6011	18.2829	27.8692	21.1813	17.0432	15.2656	10.4756	21.8662	26.5147	24.1609	0	23.696	4.3463	26.9036	20.4664	10.7892	8.13665	20.1662	12.5332	14.0358	20.3442	20.4521	27.2829	14.6207	20.146	19.4013	17.7023
Q9NX14	2	1	11.7436	17373.7	NADH dehydrogenase [ubiquinone] 1 beta subcomplex subunit 11_ mitochondrial	NDUFB11	0	0	0	0	0	0	0	0	0	0.0692123	0	0	0.200629	0	1.5182	0.0353776	0	0	1.84533	1.56596	1.05544	0.396389	0	0.0186241	9.84037	6.97492	0	9.09432	3.67225	6.99923	0.118431	0.106148	0	0.633383	0.120499	0.0457395	0.474138	0.132047	0.187043	1.42469	0.802342	3.64918	2.39604
P30613	35	15	233.088	62229.5	Pyruvate kinase PKLR	PKLR	1.45066	4.62596	115.835	42.0236	5.32381	3.09633	5.97836	3.87989	1.86295	3.94729	89.9594	1.75721	2.91402	1.61832	14.0423	6.06711	5.69649	2.6603	3.17406	2.26636	4.38068	8.68094	2.33526	6.11787	14.9644	14.8893	0.258202	13.0793	10.2847	9.27748	7.55642	5.65434	6.03365	3.9128	5.30161	4.67875	6.37893	4.51812	4.65032	6.67665	4.74299	4.35334	9.27315
P45880-2	15	7	84.2233	30868.4	Isoform 2 of Voltage-dependent anion-selective channel protein 2	VDAC2	34.0586	39.9362	32.8959	49.2982	51.1958	129.395	46.2091	48.7204	49.9492	62.3276	45.4298	50.477	25.7716	27.0637	28.8468	0.0171987	15.5986	17.5609	23.2299	23.2765	23.6658	40.058	50.7491	40.7488	27.9611	23.5757	0.0170657	20.6945	8.68653	12.8295	10.7815	5.17926	5.39421	1.18859	0.73647	0.556558	0.103509	0.121491	0.00831584	0.0974005	0.0343267	16.9685	12.9283
A2RUS2	11	7	58.8973	137829	DENN domain-containing protein 3	DENND3	0.00849943	0	0	0	0	0.00108202	0.0694598	0	0	0	0	0	0	0	0	0.00446689	0.00707951	0	0	0	0	0	2.51357	0	0.618068	0.490381	0	0.6911	0.400713	0.385245	0.24806	0.163866	0.332969	0.708028	0.677523	0.791725	11.2503	5.29781	5.78697	19.4157	10.6781	0.155555	0.497118
Q86Y07	4	1	21.8369	58596.8	Serine/threonine-protein kinase VRK2	VRK2	0	0.0236337	0	0.0208257	0.0921881	0.0370598	0	0	0	0	0	1.55248	0.0573862	0.0544639	0.100082	0.0466625	0.342379	0	0.419183	0.73702	0.87639	0	0	0.0943578	1.44557	0.9719	0	0.741721	0.340384	1.27222	0.186912	0.613404	0.926602	0.582254	0.0781707	0.0876128	0.958669	0.720668	0.0499254	0.931204	1.27781	0.0117167	2.23427
Q9BYC5	3	2	14.715	66972.1	Alpha-(1_6)-fucosyltransferase	FUT8	4.63516	0.04011	0.0265269	0.13181	0.0259344	0.0310027	0.00722944	0.0162661	0.0737764	0.0752918	0.0845883	0.0288531	0.705655	3.794	0.526001	0.491521	11.8216	0.413523	1.18488	1.38704	0.869347	0.701775	0.291786	1.18109	1.47304	4.03869	0	1.73164	1.40476	1.80912	0.442869	0.619732	0.495418	1.30364	0.463211	0.679272	2.09113	0.565569	4.14415	3.18341	1.48739	0.113343	4.52911
P08579	1	1	4.2321	25486.4	U2 small nuclear ribonucleoprotein B''	SNRPB2	14.8782	0	0	0.00118974	0.00459834	0.0661853	0.342979	0	0	0.00174406	0.00495649	8.55923e-05	0	1.92822e-05	0	0.0129026	0.000972998	0.443162	5.12838	0.041476	0.230799	0	0.000288249	0.0398346	0	0	0	0	0.00132914	0	0	0	0	0	0	0	0	0	0.000417747	0	0	0	0.00665251
Q99536	3	1	15.784	42148.5	Synaptic vesicle membrane protein VAT-1 homolog	VAT1	0	0	0	0	0	0	0	0.0286865	0	0	0	0	0	8.57667	0	0	0	0	0	0	0	0	0	0	0	0	0	0	0	0	0.0768878	0.143907	0	0	0	0	0	0	0	0	0	0.0443608	0
Q5S007	38	5	206.621	289753	Leucine-rich repeat serine/threonine-protein kinase 2	LRRK2	24.8674	0	0	0.154589	0.328708	0.14933	0.354366	1.25686	2.60927	2.73266	0.450442	0.0412423	4.37882	8.96771	2.60644	0.105825	5.52277	0.839813	3.37246	3.86678	2.65932	4.53588	2.41233	5.8875	5.91159	7.02762	0	4.20468	2.55009	3.36447	9.16897	7.9934	7.30768	8.70863	6.84283	5.49644	2.35243	2.84996	2.89877	5.17654	2.97164	1.74096	12.1532
Q6MZQ0	1	1	5.2288	41121.1	Proline-rich protein 5-like	PRR5L	0	0	0	0	0	0	0	0	0	0	0	0	0.0547866	0	0	0.200066	0	0	0.00930183	0.0753844	0.00759074	0	0	0.0115506	0	0	0	0	0	0.0129433	0	0	0	0	0.000112737	0	0.0679332	0.0572189	0	0.067153	0.511172	0.0048297	0
P12814	64	14	375.295	103628	Alpha-actinin-1	ACTN1	0.37685	0.64701	0.129616	0.598184	0.19184	0.257414	0.465908	0.915834	0.671426	0.18863	0.177826	0.65961	0.444509	3.02272	0.632729	0.231719	1.72665	4.74575	1.34181	1.83658	1.23221	1.73409	0.323854	0.518526	2.39561	1.97634	0	2.11548	1.27111	3.37099	1.97192	1.47764	1.83521	1.88295	1.49825	1.70505	1.47248	1.2695	2.13566	1.30886	1.90462	1.55553	2.1003
Q9NX40	1	1	5.2705	27797.3	OCIA domain-containing protein 1	OCIAD1	0.837465	0	0.268426	0.0811343	0	0.063843	0.892481	0.0414366	0	9.83309e-06	0.099819	0.00945373	0.0384783	0.0140559	0.0394511	0.0148567	0.0447262	0.321994	1.79836	0.126262	0	0.0206749	0.0464269	0.0295609	0	0	0.0122175	0	0.00295992	4.83172e-05	0	0	0	0	0	0	0	0	3.98682e-05	0	0	0	0
Q9NRH2	2	1	15.9643	85188.8	SNF-related serine/threonine-protein kinase	SNRK	0	0	0	0	0	0	0	0	0	0	0	0	0.191243	0.000631126	0	0	0	0	0	2.43714	0	0	0	1.73688	0	0	0	0	0	0	0	0	0	0	0	0	0.0033063	0.00256669	0	0	0	0	0
Q9NSD5	2	1	8.8658	69320.6	Sodium- and chloride-dependent GABA transporter 2	SLC6A13	0	0	0	0	0	0	0	0	0	0	0	0	0	0	0	0	0	0	0	0	0	0	0	0.052983	0	0.0876804	0	0	0	0	0	0	0	0	0	0	0	0	0	0.295237	0.0597427	0	0.0892723
Q08752	4	1	27.3015	41162.8	Peptidyl-prolyl cis-trans isomerase D	PPID	0.000225452	0	7.87371e-05	0.00379354	0.000113209	0	0.040627	0.000103354	5.33669e-05	0.000238715	0	5.88448e-05	0.000184062	0.000878876	0.0486895	0	0.000414503	0.000629412	0.0166379	0.000754207	0.000664109	0.00108504	0.000200505	0.000263527	0.0130519	0.0439589	0	3.62049e-05	0	0.114027	0.0821048	0.124176	0.0861181	1.19946e-05	0.122801	0.151675	0.0236967	0.00405394	0.0168911	0.0449047	0.000102201	0.0144667	0.0118633
P27482	6	1	30.1624	16947.8	Calmodulin-like protein 3	CALML3	0	0	0	0	0	0	0	0	0	0	0	0	0	0	0	0	0	0	0	0	0	0	0	0	0.0993802	0.0666539	0	0.219826	0.417624	0	3.55421	0.60205	0	2.33092	0.413404	0.190745	0.126404	0.145911	0.136171	0	0.0242657	0	0
Q9H169	4	3	19.1588	22299.4	Stathmin-4	STMN4	0.221051	0.112303	0.438392	0.562418	0.634862	1.02312	0.969271	0.77613	0.723803	0.114207	0.196032	1.39527	0.380034	0.39506	0.0331696	1.6785	0.466255	0.328628	1.5333	0.744848	0.164798	0.42029	0.961403	0.471419	3.40791	3.18414	0	2.75604	0.920792	2.70569	5.69313	5.90636	6.56399	3.31498	4.40239	4.96705	9.61601	7.27486	7.33793	2.67388	1.57357	3.83771	4.29746
Q9UKC9	4	1	11.7488	48886.5	F-box/LRR-repeat protein 2	FBXL2	0	0	0	0	0	0	0	0	0	0	0	0	0	0	0	0	0	0	0	0	0	0	0	0	0.206318	0.19984	0.0400991	0.0472621	0.13898	0.288325	0.0602921	0.439096	0.658806	0.0301485	0.89195	0.449952	0.13446	0.932806	0.71278	1.14203	0.703438	0.599892	0.110403
Q99497	5	3	28.6842	20062.2	Protein DJ-1	PARK7	0	1.47054	0.0881023	0.287542	0	0	0.0256022	0	0	0	1.28532	0.707838	0.167024	0.00231284	0	0.0767746	0.00297231	0	0.429086	0.0256445	0.0607496	0	0	0.362251	0.0164395	0.115068	0.0306508	0.0300348	0.0144514	0.0170991	0.0844405	0.0481278	0.0425346	0.580869	0.978629	0.721708	0.401194	0.157796	0.594387	1.81122	1.1588	0.164859	0.0404563
O60237	21	7	103.037	110860	Protein phosphatase 1 regulatory subunit 12B	PPP1R12B	1.74725	1.88792	3.1305	3.81294	3.28073	3.56395	0.995548	2.05962	26.2446	26.7598	6.41236	3.39101	15.9606	2.42086	14.7282	3.13228	12.3931	1.91371	2.32898	0.870179	2.73017	10.4864	5.6643	11.2957	2.61025	2.1466	0.00607424	3.20424	1.54205	1.77646	1.80693	2.43128	2.16779	0.800977	0.796853	0.592067	3.38936	1.71117	4.88033	1.89643	1.44621	0.332168	1.21509
Q13094	7	1	42.4451	60302.3	Lymphocyte cytosolic protein 2	LCP2	0	0	0	0	0	0	0	0	0	0	0	0	0	0	0	0	0	0	0	0	0	0	0	0	0	0	0	0	0	0	0	0	0	0	0	0	0	0	0	0	0	0	0
P11586	4	2	19.8156	102244	C-1-tetrahydrofolate synthase_ cytoplasmic	MTHFD1	0.358321	0.464228	0.00770468	0.402744	1.37132	2.30019	0.481621	0.749766	0.649324	0.0580513	0.0320129	0.0889262	0.848017	2.91486	0.568602	6.22872	1.4442	1.5469	0.961664	3.58219	0.117718	3.64934	0.783442	0.495258	0.481814	0.55199	0	0.856096	0.350895	2.34889	0.697858	0.930558	1.1281	0.548462	0.811481	0.440285	0.748772	1.29889	0.861477	2.5738	0.735468	0.121625	0.14111
Q99623	22	9	139.047	33296.4	Prohibitin-2	PHB2	1.41958	0.0290233	1.61226	0.332656	0.268389	0.0875144	2.10362	2.89601	2.57109	0.999868	0.360474	0.32441	1.30774	0.315684	5.08955	1.30593	0.887559	4.13826	0.696374	3.49457	3.81459	0.131099	17.5499	4.5336	2.44734	3.02552	0	1.39426	2.6623	1.83929	0.465052	0.23291	0.687129	0.923538	0.383169	0.481113	0.616536	1.63539	1.28581	1.67969	0.510619	1.04801	2.37751
P62937	26	8	169.51	18240.6	Peptidyl-prolyl cis-trans isomerase A	PPIA	0.488555	0.844331	0.632349	0.975707	0.764188	1.52959	1.27991	1.79425	1.34781	16.9478	2.76261	2.81571	10.0899	2.20468	9.65319	7.15908	16.5498	1.80899	1.27165	2.07947	2.72874	6.77923	3.45515	9.63973	1.32672	1.89621	0	1.19913	1.1091	0.989352	0.359935	0.744007	0.70016	1.30824	0.68218	1.16358	1.64956	1.09998	0.844096	1.97432	1.23783	0.515868	0.876379
Q3Y452	1	1	4.6575	10643.1	Testis development-related protein 1	TDRG1	0.154047	0	0	0.00224952	0	0	0	0	0	0	0	0	0	0.0370303	0	0.0825324	0	0	0.183182	0.0344815	0.207987	0	0	0	0.0635585	0.16136	1.23813	0.0494117	0.121755	0.309142	0.0431088	0.00387622	0.020396	5.01777	0.845297	0.342474	0.943031	0.149525	0.0457224	0.586564	0.0243226	0.012304	0.0771588
Q9H943-2	6	1	30.7113	78492	Isoform 2 of Uncharacterized protein C10orf68	C10orf68	1.63588	7.32149	1.28206	4.01781	1.80083	0.7607	0.532884	0.846386	1.42772	1.013	1.80663	2.10319	0.507146	1.21283	1.80563	0.406552	0.981493	1.18137	0.343814	0.58444	0.14864	1.51096	1.32172	0.918204	0.106598	0.188727	0	0.268427	0.298127	0.0255001	1.1278	0.925136	0.899931	0.9238	0.328719	0.240249	0.103918	0.211157	0.11765	1.43806	0.342387	0.309114	0.333384
Q9UPW8	10	3	64.0493	195010	Protein unc-13 homolog A	UNC13A	1.09113	0.253597	0.113526	0.725059	0.436485	0.0582342	0.129047	0.0572369	0.400444	0.234082	0.0998558	0.179048	0.302598	0.431196	0.621225	0.133473	0.562314	0.87904	0.0471472	0.483103	0.0414834	0.322626	0.0158208	0.575817	2.05928	1.52324	0	1.26754	0.991855	3.0299	0.441844	0.228597	0.300803	0.682362	0.461946	0.532414	0.299112	0.485015	0.781556	0.28087	0.775681	0.678773	0.78873
P21283	1	1	6.4905	44112.8	V-type proton ATPase subunit C 1	ATP6V1C1	0	0	0	0	2.8334	0.0452377	0.226165	3.46765	0.0251848	0	0	0	1.20571	0.85241	4.42338	0	0.0144457	0.431674	1.68472	1.1256	1.77629	0.594092	0.05792	0.0851559	0	0.131761	0	0	1.67127	0	0	0	0	0	0	0	0	0	0.047664	0.0926541	0	0.107008	0.250795
P09601	3	1	15.841	32818.7	Heme oxygenase 1	HMOX1	0	0	0	0	0	0	0	0	0	0	0	0	0	0	0.0209695	1.36077	0	0	0.129409	0.763728	1.09558	0	0	2.23272	0.0345027	0.0659366	0	0.088582	0	0	0.0603422	0	0	0.112023	0.209709	0.0359198	0.0434855	0.142458	0.125901	0.434876	0.246063	0	0.0320796
Q76NI1	7	2	40.1962	193621	Protein very KIND	KNDC1	0.447764	0.0140702	0.0368637	1.2017	0.147685	1.92872	0.240014	0.739126	1.06064	0.676351	0.147928	0.184791	2.02354	2.49134	0.847375	0.413781	1.35482	2.17323	4.80729	1.62356	2.3225	1.82946	1.23029	3.39624	16.1201	15.2507	0.119976	11.6905	8.97843	9.97749	5.51972	3.95264	4.09704	8.30757	4.42768	3.90409	15.5222	10.5386	12.1039	6.12997	7.82805	0.50547	21.7357
O00124	2	1	9.7379	30769.3	UBX domain-containing protein 8	UBXN8	0	0	0.0364846	0.180175	0.264236	0	0.000670814	0.0255	0.00345577	0	0.497345	0	0.246757	0	0.0504612	0	0	0.438363	0.291211	0.24272	0	0.019754	0.150515	0	0	0.0694084	0	0	0	0	0.0608505	0	0	0.00115349	0.00528796	0.000432734	0	0	0	0.000971617	0	0.0395959	0.22381
O15182	1	1	9.8742	19550	Centrin-3	CETN3	1.08721	0.82965	0.236585	2.74953	2.43761	2.39368	0.37544	1.95697	1.60487	6.55345	2.24012	3.10491	10.2515	21.2124	1.19917	0.646114	13.7531	2.91676	14.3312	2.67833	15.3062	3.58063	0.697939	5.99637	66.6772	73.7623	0	3.30089	33.1672	39.712	5.69828	8.74807	15.7854	16.3024	6.51286	6.91402	9.97751	7.86901	6.69975	20.2408	18.0334	1.7605	70.9893
C9JRZ8	3	1	17.4594	39631.4	Aldo-keto reductase family 1 member B15	AKR1B15	0	0	0	0.17028	0.0634012	0.13069	0	0	0	0.024842	0.00129277	0.00346098	0.0987125	0.0241648	0.422797	0.875836	0.0011018	0.0955538	1.09068	1.15986	0.102164	0.206411	0	0.294273	0.00960963	0.0607376	0	0.00150454	0.0047991	0	0	0	0	0.246092	0.0154199	0.00817174	9.33388	2.95971	0.219423	5.22698	1.54572	0	0.0192506
Q9H5I1	1	1	5.3357	47823	Histone-lysine N-methyltransferase SUV39H2	SUV39H2	0	0	0	0	0	0	0	0	0	0	0	0	0	0	0	0	0	0	0	2.35377	0	0	0	0	0	0	0	0	0	0	0	0	0	0	0	0	0	0	0	0	0	0	0
Q8IWR0	6	3	29.7511	112420	Zinc finger CCCH domain-containing protein 7A	ZC3H7A	1.81667	0.0996704	0.00977612	0.055836	0.0260336	0.0451533	1.01017	0.103298	0.210932	0.0550447	0.0740333	0.175902	0.633874	0.449885	0.161638	0.00642113	1.64039	0.886304	0.404592	1.33904	0.0378274	0.290375	0.334875	1.72449	1.13506	0.830574	0.00023546	0.362968	0.06557	0.0383754	0.0472677	0.0480651	0.106575	0.059751	0.0469514	0.0670709	0.147825	0.0731414	0.0227792	0.287074	0.044466	0.457422	0.844082
P37802	6	1	28.4139	22562.6	Transgelin-2	TAGLN2	0.3601	0	0	0.123476	0	0	0.0622805	0	0	0	0	0	0	34.9921	0	0.255005	0.12732	0	0.0115708	0	0.0188977	0.0312899	0.2474	0.562197	0.00144239	0.124391	0.0483386	0	0.00294078	0.00126584	0	0.0108641	0	0.0131535	0.00378294	0	0.110595	0.141922	0.559765	0.0614129	0.0236876	0.325713	0.00637474
P09211	13	4	99.0415	23584	Glutathione S-transferase P	GSTP1	13.273	0.110416	0.240461	1.09488	0.913939	0.226711	2.18563	1.12176	1.32966	2.64048	1.32881	1.47729	2.18444	43.1102	1.3739	6.08501	3.42535	1.74192	1.21071	1.55429	2.17995	3.01221	7.98003	2.24909	7.65418	7.37658	0	2.98262	4.49267	3.8573	6.09945	4.81956	5.35055	5.12415	3.45417	3.76541	2.4339	2.23637	3.47108	2.12648	2.24855	3.09784	7.16527
Q29RF7	110	42	550.802	152370	Sister chromatid cohesion protein PDS5 homolog A	PDS5A	11.5466	5.00419	16.986	15.3661	6.04133	8.28214	28.1113	120.445	178.171	152.868	10.3734	12.3746	98.0326	10.5702	95.0202	51.1562	84.4136	93.059	39.9573	8.22269	10.8804	87.8564	39.0883	87.2964	9.76543	9.98327	0.190119	13.0342	11.6064	15.4144	14.0954	10.605	12.3663	9.323	7.13834	9.0692	8.39347	7.23145	10.4256	8.25341	8.28521	14.8941	7.90687
Q14697	36	11	232.863	107330	Neutral alpha-glucosidase AB	GANAB	1.77318	1.17608	2.56038	1.47901	1.94723	2.18369	3.45898	1.78745	0.285247	3.15056	1.60345	1.96387	6.09224	2.08384	3.40111	1.20368	1.31275	6.19974	4.88679	4.24301	6.37372	6.02711	2.94806	6.99867	8.32736	9.7015	0.0240156	4.30777	0.418974	7.13039	3.11817	2.97074	3.65847	1.05064	1.02365	1.68891	2.15434	1.82751	1.12792	1.24776	0.549446	11.4518	10.0396
Q8N103	13	2	60.3341	81444.5	T-cell activation Rho GTPase-activating protein	TAGAP	0.243831	1.70115	9.9387	2.58663	4.2357	0.175483	1.75934	0.156993	7.92676	1.66841	0.985082	2.18332	8.71252	7.25968	2.02693	0	18.2245	5.40988	1.59294	4.42812	1.70262	2.4618	4.57336	5.89586	2.87931	3.14585	0	2.23381	2.59981	1.54052	5.19205	4.27792	3.6889	2.56155	2.64775	2.42568	1.42793	2.30374	2.28009	2.02545	1.31917	0.72365	0.583151
Q96GD4	8	3	37.9791	39595.7	Aurora kinase B	AURKB	0	0	0	0.00672218	0.00785959	0	0	0	0	0	0	0	0.0101823	0.00262169	0.0079118	3.15129	0.00034569	0.00368548	0.000585822	0.0140825	0.00581895	0.0022633	0.00201427	0.023873	0.00499023	0	0	0	0	0	0	0	0	0	0	0	0.00979489	0	0.0047928	0	0.00741981	0	0.00275142
Q96EY7	11	3	60.2166	79234.2	Pentatricopeptide repeat domain-containing protein 3_ mitochondrial	PTCD3	1.8978	0.0032784	0.1261	8.21133	0.135598	0.237084	0.872934	6.99841	2.39812	2.33987	0.262779	0.169709	4.8782	10.4825	0.914251	0.523956	4.65591	3.89146	5.28292	8.81564	8.31069	4.22124	7.12692	3.38706	5.75616	5.63263	0	4.32847	2.48125	4.17179	5.65432	6.4341	4.17367	4.10176	3.97739	2.2467	5.24047	3.6747	4.6281	5.0935	3.57443	2.88787	5.5343
P04350	10	1	65.0381	50042.1	Tubulin beta-4A chain	TUBB4A	2.61439	15.7369	2.79838	2.09079	1.41416	3.32688	11.411	4.33504	5.81399	10.8385	8.96457	2.21344	20.8462	11.3023	11.4472	3.6751	1.42153	12.5218	11.4891	11.5413	9.29054	6.24197	3.52769	1.39168	37.7243	26.1578	0.0214203	44.5553	33.7724	50.4445	33.7734	22.6899	25.9148	21.8475	22.0608	23.3592	18.415	14.6952	14.625	6.61208	14.5413	20.3963	25.7622
Q68D51	14	4	88.5323	108177	DENN domain-containing protein 2C	DENND2C	0.541444	0.295912	0.784336	2.78832	5.64778	1.2588	2.48242	1.63105	1.79245	1.52006	0.160578	5.8484	3.76831	4.17917	3.3017	0	9.38969	5.38787	3.17694	2.95754	2.86547	3.76318	4.11163	2.69982	4.5488	5.5403	0	3.94039	6.88415	4.08424	8.35251	4.05716	5.30245	7.66589	4.17061	4.94556	5.00222	2.69055	0.89892	3.95766	4.24933	3.00449	6.67289
P41227	10	5	50.673	26629.6	N-alpha-acetyltransferase 10	NAA10	0	0.0354262	0	0.0338322	0.122837	0	0.291194	0.624943	0.0115131	0	0.0156294	0	0	1.23595	0	0.0207138	2.22447e-06	0.147712	1.11119	1.16488	0.679003	0.168463	0.00557664	0.308008	3.10912	2.96029	0	1.33089	0.887108	2.20887	0.592975	1.53548	1.8042	1.32111	1.58808	1.52411	0.1999	0.119787	0	0.149469	0.0332662	7.21089	4.89638
Q0VF96	21	4	115.024	149650	Cingulin-like protein 1	CGNL1	0.379682	0.238481	0.179444	0.411528	0.273495	0.432114	2.57645	1.16296	1.98714	0.597193	0.672568	0.205463	0.907421	3.14811	0.552787	8.85247	1.01565	1.4036	1.09627	0.884529	1.01248	0.970953	1.32603	0.729224	5.51888	4.63182	0.00595708	6.23145	3.31793	3.79898	2.04762	1.59197	1.66827	4.02468	2.34213	2.17859	8.0067	5.12134	6.43595	6.40515	6.22063	0.915173	4.84773
Q02790	4	1	20.2561	52089.8	Peptidyl-prolyl cis-trans isomerase FKBP4	FKBP4	0.00929995	0.00937572	0.0458454	0	0.943012	0.0805551	0.0148705	0.0506299	0.0518904	0.00517141	0.0236704	0.0302264	0.0697611	0.0744277	0.256702	0	1.91528	0.0573764	0.0313118	0.0164262	0.0422512	0.0926032	0.00720461	0.370111	0.0875224	0.0470845	0	0.253619	0.264067	0.0912708	0.163774	0.0274262	0.0417001	0.195983	0.055633	0.0354639	0.265034	0.163761	0.0729431	0.0864994	0.0411812	0.0244078	0.0525023
Q8N720	8	3	37.7249	58718.7	Zinc finger protein 655	ZNF655	3.71151	0.107627	0.0374385	0.36492	0.170908	0.0712414	1.33434	0.24748	3.70285	0.155881	0.642823	2.18435	0.742256	2.76998	0.589958	0.15971	0.334783	2.15819	1.02173	1.09921	0.895872	0.723651	0.122202	0.986886	3.23572	3.26554	0	3.37942	1.19303	1.23363	4.45992	0.696627	4.8088	2.45205	0.891819	0.883468	1.96469	1.30454	0.931235	4.08365	1.23784	0.404948	1.80083
P13929	8	3	65.3724	47329.1	Beta-enolase	ENO3	20.4143	24.9177	8.43561	7.17821	12.8091	11.8174	14.068	9.59942	5.07985	22.9259	4.30377	18.8039	18.7748	17.6063	6.79599	0.860076	15.8364	25.1322	31.5562	24.0534	29.1388	20.0063	14.4833	12.8897	17.5005	15.0674	0.831685	13.5787	7.96281	12.3373	25.203	10.1217	10.2261	16.7146	10.8392	12.9706	9.63749	7.96625	10.0204	11.8983	14.5371	14.6523	12.6763
Q13546	4	1	29.7942	76501.3	Receptor-interacting serine/threonine-protein kinase 1	RIPK1	0	0	0	0	0	0	0	0	0	0	0	0	0	0	0	0	0	0	0.0157656	0	0	0	0	0	0	0	0	0.0257352	0	0	0	0	0	0	0	0	0	0	0	0	0	0	0
P43304	20	8	111.409	81366.1	Glycerol-3-phosphate dehydrogenase_ mitochondrial	GPD2	5.38251	8.05004	4.61892	3.11005	5.59298	11.427	9.76984	9.56967	15.705	7.0072	8.52455	10.0089	8.87208	4.74688	3.8617	15.2393	13.0663	20.2467	2.43383	5.63986	12.7387	5.11782	7.78723	13.6365	5.93906	5.73394	0.0193408	6.79859	4.8305	6.80174	6.88606	7.73148	7.09537	11.0535	7.2469	5.92278	9.63325	10.2658	6.51597	11.7472	11.2701	5.69125	5.95683
Q9UBU8	2	2	11.1182	41587.6	Mortality factor 4-like protein 1	MORF4L1	0	0	0.0123278	0	0	0	0	0	0	0	0	0	0	0.867355	0	0	0	0	0.000605188	0.732216	0.635521	0.189194	0.245957	0.442993	0	0	0	0	0	0.0194781	0.0680996	0	0	0.0177286	0.962196	0	0.135586	0.0698514	0.0161005	0.446229	0.0357825	0	0.124539
P84098	8	1	47.5134	23580.1	60S ribosomal protein L19	RPL19	0	0	0	0	0	0	0	0	0	0	0	0	0	0	0	0	0	0	0	0	0	0	0	0	0.100514	0.0482168	0.19638	0.00687728	0.704777	0.0195439	0.0650707	0.293143	0	0.00783208	0.0134121	0.152376	0.00380822	3.27986e-06	0.0025341	0.00467071	0.00499582	0	0.0182984
Q8TE49	7	1	42.4852	101589	OTU domain-containing protein 7A	OTUD7A	0.182778	0	0.0760311	0.429238	0.258195	0.257067	1.3705	1.91757	4.39051	0.532337	0.142139	0.63058	1.36225	0.673209	2.6257	0.0197108	2.145	1.11245	0.649586	0.175078	1.53019	1.27472	1.5595	1.0476	3.84351	3.4279	0	2.99649	0.515261	1.57731	12.6023	19.9488	13.7101	10.7261	5.72382	3.94921	2.59271	1.26725	1.32389	2.11167	4.78338	0.935083	4.27757
P15954	7	3	46.4578	7302.54	Cytochrome c oxidase subunit 7C_ mitochondrial	COX7C	0.0203845	0.017905	0.0634153	0.201714	0.0416014	0.0186601	0.0268921	0.0903334	0.026732	0.030067	0.0784099	0.0677711	0.0644615	0.00526447	0.0720982	0.0650228	0.401404	0.12669	8.58527	0.191471	0.663011	0.131224	0.045387	0.0660492	0.994337	0.808617	0.0502426	1.6419	0.637368	0.890999	0.119076	0.0616196	0.165185	0.00133961	0.0512317	0.0238763	0.0239842	0.00549075	0.0118833	0.141301	0.103577	0.0633574	0.0919792
P49720	11	7	81.6785	23234.1	Proteasome subunit beta type-3	PSMB3	1.20844	0.844996	0.812554	1.48799	0.635473	1.71609	2.93905	0.982753	4.76655	2.71343	1.04021	0.974006	5.29014	0.856771	4.90576	1.03083	5.0019	1.44808	0.564888	1.14552	1.0971	1.45252	8.75683	4.03755	0.943532	1.22415	0.182932	1.0043	0.7853	0.684939	1.0392	1.60921	1.19068	0.748103	2.78609	4.23075	2.7831	2.12083	2.83091	4.19889	2.77231	0.660897	1.36113
Q8NEV8	50	13	249.718	223888	Exophilin-5	EXPH5	4.92828	1.87524	1.44185	10.0501	5.31517	3.40881	5.9923	2.57976	2.43959	4.5842	3.07117	5.19936	3.2017	17.0025	8.21552	2.90691	13.317	4.06219	7.04069	6.20604	6.6617	7.03569	19.9256	3.31655	21.1533	18.6821	0.0257949	19.3604	14.8957	13.3265	57.0894	42.1927	44.7074	29.4386	27.2029	24.3926	14.7394	11.8028	2.33366	16.814	7.70051	8.4407	15.1469
Q92186	1	1	5.011	42715.1	Alpha-2_8-sialyltransferase 8B	ST8SIA2	0.289481	0.0443446	0.180257	1.47087	0.1049	0.079132	0.638923	1.85065	3.43269	1.31164	3.27809	2.69735	3.12217	1.77501	7.6089	0.509325	2.12915	0.699801	1.35372	0.952574	1.48811	2.40674	1.26651	2.34278	1.80634	1.8189	0	1.96657	1.8491	2.0848	1.44338	0.945037	0.975472	2.44753	1.29457	2.13087	6.40504	4.76811	3.81714	5.98128	4.73195	1.10124	3.84349
O14490	9	1	51.0107	110185	Disks large-associated protein 1	DLGAP1	0	0	0	0	0.0370395	0	0.0649854	0	0.115681	0	0	0	0	0.911231	0	0	1.96023	1.98709	0	1.87821	0	0	0.0539712	3.27462	0.0914901	0.454427	0	0.0350947	0	0	0.0775662	0	0	0.0800951	0	0	0.149363	0	0.0644049	0.855774	0	0	0.634775
O95202	6	2	31.2152	84038.6	LETM1 and EF-hand domain-containing protein 1_ mitochondrial	LETM1	0	0	0	0	0	0	0	0	0	0	0	0	0	0.0123662	0	0	0	0	0	0	0.0133531	0	0	0.0149085	0.057371	0.0635734	0	0.163688	0	0.0372685	2.64184	1.66605	1.1188	0.0285554	0	0	0.0144847	0.130487	0.117316	0.0412566	0.0258907	0	0.228464
Q9ULG6	5	2	25.393	88081.8	Cell cycle progression protein 1	CCPG1	1.44417	4.45353	2.06493	2.57268	1.74087	3.2916	10.4954	5.67666	6.08913	7.19949	7.21874	3.31383	4.62303	7.72623	10.2256	8.84278	2.31993	5.24832	6.78905	12.2895	6.21103	7.3105	4.96242	1.47778	11.5302	14.3884	0	14.1994	12.3294	17.3273	16.7406	14.647	14.4807	24.7001	38.9273	27.6091	17.3733	10.2439	18.4252	8.12264	11.671	16.4774	15.97
Q15833	5	1	24.5179	66908.9	Syntaxin-binding protein 2	STXBP2	83.3625	2.42129	9.32089	28.0886	42.1687	19.9751	5.20763	10.819	16.3925	41.3446	8.98118	11.7835	7.38942	3.00895	42.171	26.4215	10.1647	26.4887	3.18941	2.29637	4.13058	6.92446	19.254	10.8709	9.59464	11.6091	2.02426	11.2079	9.65219	10.1693	7.0897	5.28768	6.27969	4.08127	5.40073	5.59039	8.55998	8.10628	9.38001	9.89961	6.492	8.87397	5.29186
P47989	4	1	23.5963	148706	Xanthine dehydrogenase/oxidase	XDH	0	0.00153378	0.675824	0.346439	0.00436858	0.0678098	0.298876	0.110065	0.0162447	0.0539399	1.96617	0.122189	0.11431	0	0.0449538	0.260408	0.0284934	0	0.00934908	0.070948	0.0622972	0.0130385	0	0.20233	0.110201	0.207136	0.03597	0.282778	0.509442	0.715669	0.383809	0.0925193	0.108076	0.222672	0.229273	0.15043	0.0287415	0.225311	0.434479	0.0612428	0.0672412	0.134449	0.110489
Q8NHW5	11	6	62.1806	34535.6	60S acidic ribosomal protein P0-like	RPLP0P6	4.45273	0.102731	0.80454	1.13364	1.44303	0.467542	0.943826	0.734673	8.43781	0.833882	1.14398	1.11563	2.66085	4.90554	1.30027	0.214028	0.915296	1.9166	15.7653	6.86533	16.183	4.43712	1.88849	3.6105	4.22668	4.83034	0	2.86473	3.95207	3.65851	4.16435	3.89984	3.33573	5.48343	4.99347	5.18867	15.063	4.85221	6.34533	7.15782	6.69111	1.3516	6.32613
Q8WW14	3	1	14.5521	26550.4	Uncharacterized protein C10orf82	C10orf82	0.0786737	0	0	0	0.280566	0	4.62732	3.20319	1.09596	0	0.0527885	0	0.280909	2.38686	0.667704	1.07507	1.62443	0.344593	0.394704	2.21985	6.19271	0.308502	9.55743	0.29898	3.17324	3.87161	0	1.70775	1.01222	1.81005	1.54248	1.14767	1.53855	2.5127	0.907816	2.56482	4.32315	2.74174	2.76029	2.64895	0.284002	0.544273	1.80975
P60709	73	1	652.935	42079	Actin_ cytoplasmic 1	ACTB	31.8491	0.152636	0	0.0442525	0.0697471	0.0189179	0.0556049	0.151845	0.0854427	0.0108644	0.166227	0.397912	0.119354	0.318266	0.0589134	0.00064246	0.0347973	0.268681	0.0597369	0.174352	0.131877	0.0767368	0.0613167	0.138685	1.69731	1.11031	0.0151171	1.06818	0.0207623	0.964293	0.333414	0.212614	0.149174	0.690523	0.899907	0.464336	1.71519	0.176774	0.0304632	1.21378	0.590578	0.461853	1.044
P11021	214	89	1395.64	72447.1	78 kDa glucose-regulated protein	HSPA5	24.029	50.1582	8.9183	24.7981	29.4605	29.2949	32.8757	53.6281	36.9312	60.9391	22.1787	23.7257	38.5174	54.8981	21.8605	7.46349	30.0267	25.4107	62.9713	43.5332	82.1468	24.7925	160.27	20.539	39.4086	32.4111	0.26596	40.781	26.5802	40.6498	49.4703	40.3274	40.2135	43.7647	30.9493	32.0279	49.0675	36.3676	42.606	49.0493	41.3742	32.4537	37.2206
P31942	1	1	4.9327	36983.6	Heterogeneous nuclear ribonucleoprotein H3	HNRNPH3	0.633577	0	0	0	0	0	0.0455263	0	0	0	0	0.19714	0.0603223	0	0	0	0.0459337	0.000254715	0.124442	0	0.0174571	0	0	0.125323	4.40595	3.68412	0	5.2204	3.69101	2.92051	0.540766	0.476653	0.605692	0.256653	0.0477187	0.0283541	2.99788	1.15265	0.0219581	0.195959	0.741705	0.012679	1.52894
Q8IY33	13	2	65.4976	98300.7	MICAL-like protein 2	MICALL2	0.0195135	0.70366	15.7939	8.90395	0.214555	0.855215	0.756164	0.16274	0.328744	0.266101	0.743876	0.947999	0.334881	0.125982	0.113472	1.38913	0.320767	0.972751	0.0922227	0.102595	0.567239	0.884566	1.06707	0.265218	0.46631	0.89802	0	1.56993	0.388925	0.966688	0.630249	0.72607	0.76615	0.472216	0.449987	0.399336	1.24433	0.387369	0.439673	0.966995	0.331896	0.631851	0.222305
O43815	5	1	24.713	86588.4	Striatin	STRN	0	0	0	0	0	0	0	0	0	0	0	0	0	0	0	0	0	0	0	0	0	0	0	0	0	0	0	0	0	0	0	0	0.108312	0	0.0353499	0.0131322	0.00721737	0.253893	0.191922	0	0.0525573	0	0
Q8IWK6	4	1	20.1969	148204	Probable G-protein coupled receptor 125	GPR125	0.0766462	0.0960412	0	0.00644351	0.0295273	0.00589618	0.140586	0.0461051	0.528129	0	0.327631	0.261682	0.0669535	0.780869	0.30834	0.264422	0.11065	0.10973	4.69135	0.212728	0.113919	3.05468	1.96544	0.106338	0.641554	1.03097	0	0.583196	0.683496	1.60466	0.954578	0.636883	0.809038	1.77227	0.778119	1.47704	0.960805	0.806047	0.697976	1.6796	0.464966	0.00912215	1.55206
P08758	3	1	20.1527	35993.9	Annexin A5	ANXA5	0	0	0	0	0	0	0	0	0	0	0	0	0	8.9011	0	0	0	0	0	0	0	0	0	0	0	0	0	0	0	0	0	0	0	0	0	0	0	0	0	0	0	0	0
A6NK75	2	1	14.7276	67908.7	Zinc finger protein 98	ZNF98	0	0	0	0	0	0	0	0	0	0	0	0	0	0	0	0	0	0	0	0	0	0	0	0	0	0	0	0	0	0	0	0	0	0	0	0	0	0	0	0	0	0	0
A6NHR9	8	5	37.8493	228085	Structural maintenance of chromosomes flexible hinge domain-containing protein 1	SMCHD1	0.167409	0.0966158	0.234623	26.6142	0.256246	0.209961	0.110504	0.159768	2.81013	5.28405	0.567939	0.317744	10.5564	2.7189	3.44724	0.628044	2.8462	1.91394	4.46336	0.957693	4.41862	1.79776	0.642462	8.4452	4.55212	3.43622	0	2.26369	3.43744	3.09097	10.198	9.7156	11.4655	7.72632	6.5323	6.69096	8.38197	6.61376	7.95232	6.02139	2.75213	0.867935	5.54106
O43678	2	1	11.9639	11035.6	NADH dehydrogenase [ubiquinone] 1 alpha subcomplex subunit 2	NDUFA2	1.37687	8.79244	0.236483	7.91714	7.76042	2.52459	4.74338	13.0566	13.8057	1.99963	16.0006	7.89064	1.04033	13.0974	36.2692	0.13183	16.3294	6.48575	16.4688	14.2599	19.9502	7.86299	16.9157	10.9126	27.0297	23.6488	0	21.9272	24.4549	19.6084	62.3228	39.5702	45.6934	32.0776	35.3999	28.3473	24.5693	16.5648	5.35037	19.7932	15.0372	6.848	12.2401
Q92608	4	3	18.6049	213260	Dedicator of cytokinesis protein 2	DOCK2	0.143537	0.00688973	0.0195119	0.0539615	0.592559	0	0.088589	0.323155	0.017481	0.030485	0.0204089	0.236723	0.0297627	7.3082	0.00543365	1.43375	0.954969	0.0113725	0.0999276	0.119595	0.0463226	0.0998429	0.0377019	0.101195	1.39909	0.221764	0.00714422	0.517508	0.601345	0.828471	0.617675	0.190109	0.329952	0.636123	0.217898	0.885529	0.275138	0.803963	0.475772	0.274074	0.246638	0.185013	0.343408
Q5GLZ8-4	1	1	4.4535	12310.9	Isoform 4 of Probable E3 ubiquitin-protein ligase HERC4	HERC4	0	0	0	0	0	0	0	0	0	0	0	0	0	0	0	0	0	0	0	0	0	0	0	0	0.00413307	0	0	0	0	0	0	0	0	0	0	0	0.100597	0	0	3.17147e-06	0	0	0
P55084	2	1	11.3039	51579.7	Trifunctional enzyme subunit beta_ mitochondrial	HADHB	0	7.6404	0.423964	0.49026	13.523	0.158973	0.085856	0	0.541536	0.75736	10.3653	1.62541	0.949087	0.0165094	2.05671	11.8445	0.83944	1.29168	1.48908	0.430303	0.659589	0.47104	8.58893	1.14366	0.550683	0.827183	0	0.491203	0.263716	0.313547	0.29559	0.274842	0.493095	0.225409	0	0.120591	0.538753	0.305225	1.17015	0.207005	0	0.347029	0.701537
Q5JPF3	58	11	286.487	201516	Ankyrin repeat domain-containing protein 36C	ANKRD36C	3.09313	5.13883	1.09562	2.12311	3.00499	0.667487	2.98977	2.48744	0.593877	2.12769	0.150037	0.430175	0.558303	1.7828	0.673996	0.128881	0.426204	1.81935	1.14826	0.826945	1.13883	0.791984	7.00326	0.945727	6.55539	6.23968	0.00021252	2.77041	2.19879	2.34593	2.3153	1.7964	1.40753	1.20274	1.14123	0.852187	1.23413	0.824901	0.440095	1.69378	0.962608	1.73004	4.34996
P21291	3	2	12.9531	21422.8	Cysteine and glycine-rich protein 1	CSRP1	4.34484	0.56658	0.473889	2.44088	1.55084	1.6706	0.816494	2.47626	0.467556	0.281225	0.861353	0.494791	0.428263	2.40882	0.189021	1.19168	0.171868	0.209057	0.056268	0.165579	2.81086	0.215759	13.5141	0.641112	3.07208	3.36118	0.00786424	4.02762	4.49525	4.44407	0.989243	1.04835	1.17606	0.84532	0.551154	0.676498	0.276198	0.075718	0.269591	0.325604	0.0365301	5.59867	1.0885
Q86UG4	4	2	18.8139	81228.4	Solute carrier organic anion transporter family member 6A1	SLCO6A1	0.34625	0.111348	8.19071	0.674883	0.307949	0.161187	2.16374	1.29507	0.467881	0.221943	6.84154	0.15055	0.49635	0.814444	0.697117	0.0343754	0.515193	0.679093	2.42565	2.60598	4.50507	4.40471	0.735915	1.11611	2.25657	0.251479	0	1.9453	0.524038	2.01935	8.28535	6.91607	8.19671	6.74634	3.7531	4.37791	5.91702	4.07458	1.99712	0.774809	1.10115	1.4691	4.82401
Q9H2W6	4	2	21.5694	31819.2	39S ribosomal protein L46_ mitochondrial	MRPL46	0.104107	0.135412	1.20851	0.355569	0.179945	0.622068	0.329624	1.62174	0.925495	5.21711	0.385827	0.300889	4.33684	0.253323	4.46056	4.4072	3.82806	3.18692	0.443302	0.236959	0.48389	1.82462	1.32107	1.73733	3.13264	2.73513	0	1.6798	0.751738	0.67023	1.13906	0.84877	1.02713	0.469074	0.445555	0.613309	0.569704	0.540877	0.0724197	0.902627	0.193187	0.583267	0.498767
O75923	3	1	18.1095	239405	Dysferlin	DYSF	0.332084	0.0150217	0.517314	1.08832	0.572837	3.477	1.54989	0.937476	0.203831	0.636949	1.17014	0.573903	0.526656	0.517564	0.644817	0	0.385061	0.624675	1.09076	1.34432	1.61651	0.764323	0.278126	5.00439	1.8351	0.822672	0	1.3107	1.64549	1.04426	2.12348	4.51264	3.73754	1.42562	2.02692	2.49272	1.21921	1.16776	0.932506	1.37629	0.453989	1.45392	1.10508
Q9UN73	2	1	10.8575	103400	Protocadherin alpha-6	PCDHA6	0	0	0	0	0	0	0	0	0	0	0	0	0	0	0	0	0	0	0	4.81128	0	0.0216901	0	0	0.0152933	0	0	0	0	0	0	0	0	0	0	0	0	0	0	0.0532716	0	0	0
P49643	2	1	12.4514	59262.3	DNA primase large subunit	PRIM2	71.8374	27.3147	20.1778	23.9876	23.5486	7.87952	5.45136	30.7315	64.5507	412.087	24.9665	6.16933	238.956	30.5873	217.665	9.26055	178.142	30.8953	12.6705	7.55201	7.69163	144.125	25.8762	180.919	3.12805	4.30539	0.186072	5.7479	2.6828	3.53838	3.47815	2.43762	2.51953	5.95467	5.76041	2.38611	3.10775	2.41754	4.09703	6.78746	5.30433	1.95667	3.80703
Q6PD62	9	7	46.8451	134415	RNA polymerase-associated protein CTR9 homolog	CTR9	0.411642	0.245957	0.0196521	0	0.995586	0.0446223	2.56228	0.32955	0	0	0	0	0.023546	0.990478	0	0.910191	0.493563	0.0611675	0.315099	0.305635	0.0646717	0.205862	0.0366515	0.214002	2.92947	2.44844	0	2.33646	1.92768	2.96981	2.4171	1.44082	2.07711	1.21341	0.298473	0.137318	0.139532	0.405131	0.224327	0.438952	0.792665	4.2897	2.86816
O43502	3	1	13.898	42760	DNA repair protein RAD51 homolog 3	RAD51C	0	0	0	0	0	0	0	0	0	0	0	0	0.119633	0.690231	0.0261592	0	0	0	0	0	0	0	0	0	0.0171839	0	0	0.091614	0	0	0.102283	0.0214524	0.013244	0.0280376	0.00826929	0.0331032	0.0489987	0.0432264	0	0	0.0595326	0.00304797	0.0374238
O94901-9	5	1	30.8824	102845	Isoform 9 of SUN domain-containing protein 1	SUN1	0	0	0	0	0	0	0.0212817	0.0838569	0	0	0	0	0.358197	0.0966869	0.354173	0	0.0370332	0.109084	0.0955796	0.0971467	0.0942752	0.0195969	1.77484	0.0492873	0.222198	0.658678	0	0.360204	0.221226	0.044359	0.669319	0.448492	0.51092	0.210407	0.0561296	0.208744	0.33864	0.121982	0.0950161	0.349343	0	0.015816	0.259079
Q5VVH5	3	2	15.6893	29391.3	Interleukin-1 receptor-associated kinase 1-binding protein 1	IRAK1BP1	0.0332159	0	0.0502299	0.34319	0.44736	1.27635	1.61575	0.926161	0.295064	0.11653	0.290879	6.22134	0.258491	0.853049	0.953987	0.227214	0.892968	0.940545	1.07016	0.601255	0.778834	0.487598	1.47622	5.31476	8.77113	8.266	0	33.4855	25.8422	24.4295	17.4141	8.32141	10.2114	31.1765	17.997	17.9836	115.015	83.3818	84.2555	113.699	88.9978	8.99174	6.64641
A6NDZ8	1	1	5.0029	23406.2	Putative methyl-CpG-binding domain protein 3-like 4	MBD3L4	0	0	0	0	0	0	0	0	0	0	0	0	0	0	0	0	0	0	0	0	0	0	0	0	0.351089	0.252396	0	0.148685	0.140369	0.0149179	0.0529225	0.209183	0.364389	0.306215	0.725736	1.6259	7.7143	0.544318	1.17057	1.51125	2.52068	0.211705	0.358126
Q96I99	5	2	39.5465	46852.9	Succinyl-CoA ligase [GDP-forming] subunit beta_ mitochondrial	SUCLG2	1.0673e-05	0	0	0	0.0204713	0	0	0	0	0.393517	0	0	0.76134	0.0658224	0	0.110308	0.815004	0.00771224	0.124683	0.144348	0.0135193	0.0230606	0.0905297	1.50725	3.24622	4.33592	1.88495	5.12787	2.86562	1.24533	3.59571	1.82302	0.738909	1.90737	0.94652	0.353501	1.03346	0.753813	0.0818997	0.763115	0.475195	0.333382	2.37901
O43379	4	1	25.2879	168121	WD repeat-containing protein 62	WDR62	0	0	0	0	0	0	0	0	0	0	0	0	0	4.48774	0	0	0	0	0	0	0	0	0	0	0	0	0	0	0	0	0	0	0	0	0	0	0	0	0	0	0	0	0
P14210	6	3	28.4628	85472	Hepatocyte growth factor	HGF	4.86893	0.266986	0.460843	0.580675	1.62772	5.96914	7.88166	4.20062	0.352295	0.513927	0.502385	0.451718	1.16543	3.85251	0.774437	0.0510878	0.210483	0.781049	0.691952	2.80714	1.73108	2.02311	0.0947481	0.462769	0.87868	1.18043	0	0.548533	0.622344	1.74412	0.669281	0.958933	0.993568	0.926873	0.712878	1.03172	0.62782	0.517311	1.32346	0.905143	0.416362	1.89171	0.352021
P48047	12	4	89.2625	23391.4	ATP synthase subunit O_ mitochondrial	ATP5O	0.0882853	0	0	0.0348138	0	0.0235431	0	0.21486	0	0.0324313	0	0	0.122914	0.0849555	0	0.114082	0.165374	0.11768	0.101526	0.115879	1.08474	0.119533	0.0216663	0.0336857	0.620503	0.775614	0	0.839117	0.69185	0.242252	0.647815	0.981825	0.70921	0.400062	0.796005	1.02862	1.29071	4.05446	6.02385	0.784521	5.04651	2.54791	0.895894
Q86SQ7	16	3	90.3694	83480.5	Serologically defined colon cancer antigen 8	SDCCAG8	1.0188	0.130966	0.194209	0.717928	0.99613	0.230236	0.912656	0.0155135	0.0870868	0.537744	0.183002	0.392094	1.33149	0.398583	0.499144	0.00661996	0.462327	2.0468	0.959222	1.82672	1.74527	0.530409	0.144869	0.570215	2.36804	2.94236	0.0128474	1.27442	0.00492336	1.89854	1.94433	1.02787	0.788382	1.64559	1.16988	1.09716	0.566622	1.32164	5.53967	0.771716	0.608263	3.71724	3.33481
O15055	14	3	85.3509	138405	Period circadian protein homolog 2	PER2	0.343651	0.101309	0.0896774	0.0226485	0.842439	0.0983243	0.788977	0.419461	0.48425	0.0490696	0.12381	0.177254	0.443375	0.42724	0.120483	0.0772186	0.524679	0.103055	0.850512	0.860184	0.0908543	0.256568	0.347691	0.168211	0.688404	0.730363	0	0.667987	0.652449	0.69332	1.12725	1.34198	1.17903	2.394	1.55022	0.978814	46.0736	28.5513	38.2476	54.3492	53.0476	0.990165	3.76293
Q9NSI8	1	1	6.2247	41993.3	SAM domain-containing protein SAMSN-1	SAMSN1	102.91	7.03237	8.10426	26.7805	13.2108	4.36574	19.272	98.7923	8.47631	7.31863	5.40515	17.8832	25.0372	20.661	18.2834	7.72224	23.9799	11.8429	17.9034	13.5542	19.9931	15.9918	19.2997	14.4159	23.923	30.0719	0.00220553	31.8091	25.6462	33.6537	23.7515	35.3316	30.5338	51.4563	27.7953	29.2312	23.9956	19.8604	12.2901	41.037	25.6718	33.4709	25.0091
O43390	7	3	36.1896	71228.3	Heterogeneous nuclear ribonucleoprotein R	HNRNPR	0	0	0	0.0671731	0	0	0	0	0	0.00420996	0	0	0	0.00796996	0.0211649	0	0.00418912	0.000746655	0.00414656	0.0204151	0	0.00535669	0	0.0633859	0.599633	0.43389	0	0.017506	0.320043	0.0340929	0.0199367	0.000640043	0.0081034	0.0173634	0.00703671	0.00772344	0.165766	0.120014	0.00793251	0.068305	0.0410902	0	2.28533
Q9H095	4	1	20.4333	52031.8	IQ domain-containing protein G	IQCG	0	0	0	0	0	0	0.0526581	0	0	0	0	0	0	0	0	0	0	0	0.15132	0.392056	0.0183236	0.0421607	0	0	0.0762572	0.0212373	0	0.0410272	0	0.221482	0.163985	0.0809269	0	0	0	0.0310494	0	0.0437535	0	0	0	0	0.0672587
Q9BQ04	3	1	21.6856	40491.9	RNA-binding protein 4B	RBM4B	0	0	0	0	0.0232335	0.000121375	0	0.0108528	0	0	0	0	0.0103019	0	0.0204063	0	0.0109321	0.0139348	0.0774062	0.0017786	0.0197377	0.0446839	0.00799905	0.0152257	0	0	0.0264644	0	0	0	2.03646	0.0453387	0.0472647	6.04685e-05	0.0115887	0.0311562	0	0.782505	0.00915853	0.00214716	0.0111803	2.88923	0
Q9C0J8	8	1	39.0412	146291	pre-mRNA 3' end processing protein WDR33	WDR33	0.295689	0.280895	0.152517	0.0938393	0.195603	0.112231	0.0703158	0.0535807	0.0508525	0.153206	0.123393	0.135855	0.0412129	0.0729152	0.0579876	0.220701	0.0614045	0.138129	0.354482	0.0841885	1.54484	0.0715164	0.0140628	0.111761	0.44071	0.480744	1.5512	0.432678	0.586393	0.491935	0.493024	0.478324	0.725981	0.366506	0.370058	0.434436	0.367862	0.197878	0.604935	1.46876	0.220787	1.16468	0.584833
Q9C091	6	1	32.0491	216636	GREB1-like protein	GREB1L	0.000142214	0	0.0442129	0.476478	0.0402083	0.00367781	0.0785714	0.0572018	0.122205	0.547871	0	0	2.80318	0.30427	2.81034	0.0146211	1.85153	0.194583	0.703144	0.608591	0.957619	1.5434	0.538777	3.99647	2.51532	2.1889	0	3.85125	1.27707	1.75835	0.522528	0.37362	0.345389	1.4795	0.417959	1.19646	5.44816	4.13434	3.51436	3.21794	3.15939	0.262443	1.10018
Q5VTR2	26	6	128.836	114290	E3 ubiquitin-protein ligase BRE1A	RNF20	5.94627	2.20367	0.437039	3.37751	0.537309	0.833994	3.59155	1.11196	3.59806	3.31614	1.62382	0.870435	2.4539	7.2861	3.45189	1.24567	3.6454	0.510012	2.51799	1.05948	2.00937	2.74923	4.47789	0.9254	2.21548	3.2927	0	3.35097	5.56693	4.52024	9.49605	6.29137	5.59756	6.05478	6.81388	7.1508	5.9763	6.52439	3.34215	5.91038	5.33982	4.93612	1.60216
Q9Y4D8	113	36	578.946	444990	Probable E3 ubiquitin-protein ligase HECTD4	HECTD4	4.62495	5.10489	10.4375	11.5869	17.7348	16.6341	17.636	8.51041	5.73575	9.12269	14.457	13.4822	9.01401	1.90045	34.659	40.6349	8.65905	13.8634	20.0977	17.5693	20.6767	7.44363	12.4114	12.6547	25.549	25.1816	0.0557074	28.1048	15.7666	23.3519	12.3377	8.90036	9.21433	8.42438	9.6257	8.8961	6.98424	5.32934	8.62268	7.97706	5.80025	11.3968	16.7049
Q7RTS9	2	1	8.8862	76619.9	Dymeclin	DYM	0	0	0	0	0	0	0	0	0	0	0	0	0	0	0	0	0	0	0	0	0	0	0	0	1.9189	4.59417	4.62819	2.02815	4.32438	0.63072	5.98124	2.42475	1.12701	3.23878	1.0707	0.523991	1.67985	0.970551	0.110925	1.32462	0.644338	0.857996	1.68018
P15559	21	7	128.668	30924.7	NAD(P)H dehydrogenase [quinone] 1	NQO1	0.704716	0.081131	0.716677	2.33006	0.594344	0.336221	0.227094	1.04402	0.91394	0.509641	0.505296	2.00183	1.61312	1.28594	0.92522	3.29081	2.26253	0.790172	5.48291	0.834039	2.2672	1.50763	3.77382	1.96986	1.59401	1.76226	0.0146244	2.13924	1.45822	1.06236	1.93397	2.03722	1.39144	3.6254	1.16401	1.04463	2.92581	2.35491	1.6042	4.2641	2.43308	0.284204	2.92633
Q5JS13	6	1	37.9635	62589.4	Ras-specific guanine nucleotide-releasing factor RalGPS1	RALGPS1	0	0	0	0	0	0	0	0	0	0	0	0	0	0	0	2.25641	0	0	0	0	0	0	0	0	0.0352356	0.0262277	0	0.0375248	0	0.00540053	0.00670646	0.0143953	0	0.0367662	0.812372	0.0141302	0.235667	0.0897634	0.00360044	0.312596	0.692661	0	0.0820739
P31930	22	6	121.068	53330.2	Cytochrome b-c1 complex subunit 1_ mitochondrial	UQCRC1	9.42007	121.018	1.32617	10.5628	10.813	192.689	10.2923	4.11412	101.2	40.8556	0.207281	44.278	41.7892	5.97781	8.82591	0.227544	39.9586	10.4839	2.52862	2.27668	4.01426	11.9591	73.9088	6.33468	5.95563	5.32269	0	5.15347	3.66245	6.15817	5.44297	4.70275	5.14073	2.65053	4.52205	4.10583	2.43739	2.32907	1.5435	3.47978	1.02384	5.66225	6.83241
Q49AM1	5	1	28.0875	44984.2	mTERF domain-containing protein 3_ mitochondrial	MTERFD3	0.0852683	0.239335	0	0.660708	0.664129	0.123775	0.127597	0.0929645	0.0455036	0	0.0712904	0.165906	0.964645	0.308372	0.538523	0.0647676	0.482499	0.116766	0.172366	0.128581	0.0903955	0.422389	0.0352248	0.710983	0.25961	0.197459	0	0.360715	0.189242	0.41263	1.84976	1.69281	1.1071	0.250549	0.191514	0.200184	0.285012	0.215913	0	0.62236	0.0555945	0	0.117993
P49796-2	2	1	15.973	23896.5	Isoform 2 of Regulator of G-protein signaling 3	RGS3	0	0	0	0	0	0	0	0	0	0	0	0	0	0	0	0	0	0	0	0	0	0	0	0	0.0261779	0.114306	0.107053	0.0333641	0.0422861	0.0160178	0.0869414	0.0723092	0.220853	0.0190122	0.13589	0.1836	0.109737	0.628942	0.324482	1.52928	1.89415	0.329979	0.055406
Q9H930	10	1	45.0371	68202.9	Nuclear body protein SP140-like protein	SP140L	9.7207	1.53638	22.4912	23.5915	10.6797	31.9764	12.1344	3.85502	2.08132	21.778	5.89343	3.39652	6.76244	14.7498	4.37896	1.0105	4.04058	19.9187	9.52108	9.32298	4.17167	5.51559	51.1784	23.7181	6.38318	8.4097	1.40573	9.63863	15.3697	20.6519	33.8547	11.6978	9.99625	19.8566	9.83147	12.803	18.0506	5.8487	6.0666	10.0126	51.8766	9.85215	12.9869
Q15643	22	8	110.266	228271	Thyroid receptor-interacting protein 11	TRIP11	0.102288	0.102371	0.620029	0.100151	1.00388	0.0179511	0.549043	1.06967	0.0875314	0.270161	0.130604	0.762181	0.381768	0.10762	2.19703	0.0063779	0.575757	0.769899	0.12167	0.703333	0.279656	0.0838429	11.5203	1.02333	0.65814	0.316884	0	0.43608	0.189009	0.22575	2.21143	0.641483	0.692664	1.45373	0.517816	0.703884	0.593302	0.502801	0.127769	1.00194	0.252078	0.688658	0.568491
O43913	2	1	10.9145	50796.4	Origin recognition complex subunit 5	ORC5	0	0	0	0.0148656	0	0	0	0.0120514	0.0249946	0	0.00730957	2.3842e-05	0.00105358	0.00284353	0	0.0110699	0.0017061	0.00537784	0.00883183	0.0125288	0.00954771	0.0193357	0	0.00247217	0.0346368	0.0387859	0	0.0103634	0.00502544	0.00324566	0	0	0	0.00174399	0	0.000582507	0.000924508	0.000135554	0.00442203	0.0032774	0	0	0
P0C7U1	2	1	11.8322	19081.7	Putative inactive neutral ceramidase B	ASAH2B	0.641678	0.122243	3.16407	5.96843	4.28771	6.57601	0.549347	1.46583	0.0370072	7.13338	0.260759	3.28453	7.35021	10.8939	0.305909	0	6.56816	1.15996	0.938416	4.2386	5.08081	1.71064	2.55943	6.7139	2.43155	2.4971	0	4.85121	0	1.5998	3.38271	6.38093	7.06363	1.63943	5.05496	5.60799	1.66655	1.73991	0.774316	1.72005	3.07328	1.24274	1.20324
Q38SD2	4	3	16.6299	228530	Leucine-rich repeat serine/threonine-protein kinase 1	LRRK1	0.0121139	0	0	0.00309961	0	0	0.00420007	0.00726179	0	0	0	0	0.00106336	0.0361883	0	0.176706	0	0	0.425344	0	0.018813	0.00121653	0	0.0133539	0.0309968	0.0421208	0.0299214	0.0489701	0.00734168	0.000142985	0.807484	0.568522	0.458341	0.524291	0.512126	0.668207	0.169819	0.193764	0.139856	0.263689	0.913451	0.0130099	0.249685
P07954	22	4	142.892	54808.2	Fumarate hydratase_ mitochondrial	FH	3.56719	6.43128	9.52165	5.11465	4.395	20.0532	17.3649	8.81752	18.4029	1.57724	9.01891	9.02316	3.14505	7.49048	4.36486	22.8689	4.58773	3.74623	1.52365	1.6062	2.4801	1.2093	29.1438	2.83524	3.84393	3.58168	0	3.99412	4.05884	5.45033	6.53742	4.76063	5.96598	2.49656	5.9434	4.58955	2.19579	3.07189	1.52516	1.93206	1.47298	4.4925	3.01636
Q14BN4	30	5	147.378	96053.8	Sarcolemmal membrane-associated protein	SLMAP	3.79303	1.44095	1.50674	5.20337	3.17294	3.10206	1.54442	7.49081	1.81663	0.681667	3.15754	3.80568	2.92503	7.11366	4.5071	80.105	0.801092	3.10426	4.43681	3.48857	5.99055	0.965814	6.89883	2.37619	9.80559	7.42847	0.0239762	7.0911	2.73025	3.18544	2.2996	1.26121	1.14077	2.21261	2.42134	3.02386	5.65045	1.91238	3.24084	6.67176	2.99305	1.72685	6.86778
O95487	10	2	58.8363	138616	Protein transport protein Sec24B	SEC24B	0	0.0109725	0.879718	21.9143	0.32273	0.782378	1.27095	0	0.535918	0.0386471	0.833531	0.609971	0.786428	0.162821	0.834423	0.439889	0.945163	0.509558	1.57718	0.181012	0.702601	1.07775	0.00675278	2.33974	8.71913	9.63196	0	7.53054	6.91721	10.2557	0.602108	0.716703	0.724166	13.2413	8.34967	9.85442	45.1091	25.2146	27.8699	35.5671	21.7786	2.02099	3.45726
Q9UPW6	2	1	13.0198	83068.8	DNA-binding protein SATB2	SATB2	0	0.315766	0.225034	0.028451	0.406744	0.135235	0.935176	0.460936	0.0535585	0.435225	0	0.559886	0.454844	0.635883	0.0218844	0.025878	0.965377	0.385543	0.501562	0.505962	0.595168	1.38853	0.123451	0.343578	0.827864	0.696153	0	0.405048	0.0404477	0.0675256	2.19542	1.60517	1.4246	1.51075	1.63159	1.774	2.15895	1.8947	0.185124	1.33177	0	0.0500915	0.0407222
A2A2Z9	17	4	86.3789	119200	Ankyrin repeat domain-containing protein 18B	ANKRD18B	10.9247	59.4982	27.4684	30.8309	5.10942	18.9953	14.9543	11.4511	3.46828	39.9506	22.1145	9.42075	21.3018	15.3691	0.702664	0.0907551	7.92482	20.4035	12.7267	16.9878	31.8367	19.8562	0.570195	1.81526	27.2137	27.2256	0	23.0196	0.85439	28.1491	42.1079	20.8571	22.448	21.5878	16.241	19.0582	9.91843	6.50845	4.87188	12.2958	12.5039	6.57052	8.50908
Q9Y6A5	2	1	10.5215	91215.2	Transforming acidic coiled-coil-containing protein 3	TACC3	0	0	0	0	0	0	0	0	0	0	0	0	0	0	0	0	0	0	0.0533364	0	0	0	0	0	0	0	0	0.0832339	0	0.0332001	0	0.0290815	0	0	0.0340506	0	0	0	0.0170684	0.0948237	0	0.0329686	0.0183395
Q92994	3	1	15.3546	74809.7	Transcription factor IIIB 90 kDa subunit	BRF1	0	0	0	0	0	0	0	0	0	0	0	0	0	0	0	0	0	0	0	0.00631383	0	0	0	0	3.49207	1.61979	0	2.93466	0.502353	0	0.0183822	0	0	0.103863	0	0	0.257876	0.0867707	0	0.0337721	0	0	0.221016
O43865	2	1	18.0558	60035.1	Putative adenosylhomocysteinase 2	AHCYL1	0.458228	0.132425	3.78832	0.574799	1.12701	1.3505	0.721038	1.48766	0.435549	1.72153	0.802477	9.3502	1.32525	1.48612	0.679566	0.036282	3.56088	1.54849	2.42865	3.60687	3.37842	1.29468	20.3762	2.61853	1.80741	0.668103	0	1.1461	3.36559	2.68836	2.86714	1.37301	0.816893	1.43847	2.17333	2.09064	0.619497	1.9304	0.848581	0.586221	5.26201	2.80499	2.31848
Q4G0X4	3	1	16.5134	29871.1	BTB/POZ domain-containing protein KCTD21	KCTD21	0	0	0	0	0	0	0	0	0	0	0	0	0.0276687	0.02204	0	0.0193708	0	0	0.041588	0.0895205	0.0184849	0	0	0	0.0204788	0	0	0.0938783	0.00167866	0	0	0	0	0.133792	0	0.02646	0	0.0399352	0.0903682	0.0867774	0.0692799	0	0
Q96DD0	4	1	20.1974	39078.2	Leucine-rich repeat-containing protein 39	LRRC39	0.657256	0.638513	0.720138	455.274	6.03098	7.67577	7.1788	3.94982	1.00156	13.9338	0.632381	0.815467	0.773174	5.00933	1.10787	0.503663	0.970932	7.46213	1.37089	1.06053	2.52121	1.37013	123.925	2.03983	3.83943	2.96464	0	3.55703	5.63502	1.96186	3.53185	2.66593	2.90045	6.08624	5.9104	4.10526	6.21377	2.82583	1.66269	6.12897	1.82641	1.40449	3.05808
Q96QZ7	4	1	14.9761	165551	Membrane-associated guanylate kinase_ WW and PDZ domain-containing protein 1	MAGI1	0	0	1.24228	0.49926	0.212925	2.23949	0	0	0	0	3.21796	1.46152	0.607282	0.2812	1.14982	5.69475	9.24815	0.503402	0.23478	1.4163	1.36958	0.31359	0.172072	0.788548	0.0639116	0.0955535	0	0.0608265	0.0536381	0.0581639	0	0.0177793	0	0	0	0.000613745	0	0	0.00655222	0.456955	0	0.0499881	0.022892
P07197	29	2	143.999	102529	Neurofilament medium polypeptide	NEFM	1.48867	0.386178	1.16013	1.10849	0.350327	1.09673	5.6807	6.69081	30.5821	17.0002	0.504308	0.760286	30.5538	15.3667	40.1691	1.49662	28.055	4.34672	13.6528	13.1549	2.18442	56.3268	8.22351	71.0354	16.342	16.3907	0	8.91596	12.0113	13.491	15.1565	17.1201	16.9473	15.6395	10.3689	12.5552	15.9449	10.3987	8.76003	8.41774	4.45605	6.41834	16.99
Q96PN8	2	1	11.253	30558.2	Testis-specific serine/threonine-protein kinase 3	TSSK3	0.0436433	0.0450524	0	0	0	0	0.268218	0.00480876	0.0499342	0.326438	0.0250726	0	0.0201818	0	0.0883626	0.111798	0.0676894	0.124112	0	0	0	0.033862	0.013472	0	0.18252	0.130151	0	0.239965	0.0170502	0.0376911	0	0.10234	0.208546	0.027514	0	0	0.0229695	0	0	0.00719329	0	0.0699336	0.119522
Q9HAQ2	3	1	15.8902	90328.8	Kinesin-like protein KIF9	KIF9	0	0	0	0	0	0	0	0	0	0	0	0	0	0	0	0	0	0	0	0	0	0	0	0	0	0	0	0	0	0	0.0566081	0.535255	0.574263	0	0.422125	0.605812	0	0	0	0	0	0	0
Q5VIY5	12	3	61.1617	62340.7	Zinc finger protein 468	ZNF468	3.5658	1.75245	2.86753	5.56941	2.82095	2.88533	9.45174	30.6769	32.6987	13.0204	10.0638	10.324	13.2149	3.89648	11.9589	17.3404	11.6693	11.7501	2.5863	2.48039	5.29343	7.25317	44.1581	10.7876	2.95261	3.23471	0.0585911	4.2201	4.04492	4.71012	3.43804	4.18026	3.71335	6.14577	3.47919	3.45143	7.24361	4.98834	5.48142	8.23324	6.21323	2.93528	4.72319
Q7Z6J4	3	1	10.4494	75633.8	FYVE_ RhoGEF and PH domain-containing protein 2	FGD2	0.112389	54.6491	4.01222	2.05609	17.8389	0.353362	0.0136668	0.143856	6.44244	0.0550133	24.5662	5.1355	10.6221	11.755	1.37219	0.599329	0.163106	0.696114	0.19278	0	0.0128946	2.7652	0	17.5009	0.00667942	0	0	0	0	0	0	0	0	0	0	0	0	0	0	0	0	0	0
Q6P6B1	2	1	10.7033	40049.8	Uncharacterized protein C8orf47	C8orf47	12.378	0	0.198188	0.918722	0.229912	1.60467	2.5835	1.09698	3.23319	0.214713	1.2099	1.02852	1.39066	4.45715	2.25493	0	0.842064	3.20639	3.10547	0.674368	1.17843	0.839946	1.82725	0.991328	7.59238	11.5195	0	8.74746	7.96353	10.5566	8.90734	5.53626	9.13531	8.34122	1.71399	6.24447	8.67365	5.54789	5.45286	3.85653	1.81284	2.1065	9.4074
P17030	5	1	25.4414	55084.7	Zinc finger protein 25	ZNF25	0.554608	0.57595	0.483333	0.142016	0.208866	0.00246295	0.335937	0.212879	0.0488994	2.70442	0.152105	0.487091	1.18607	0.255269	7.64542	0	0.526755	0.344207	0.774786	0.916629	7.45394	0.4122	1.73517	0.162667	1.13757	0.519123	0	1.10584	0.540605	1.17818	2.09539	1.16044	1.7559	2.09883	1.53321	2.14708	0.390977	0.412783	6.60994	2.38418	2.15213	2.24876	0.911593
O15522	1	1	11.9862	26094.3	Homeobox protein Nkx-2.8	NKX2-8	0.0273884	0	0	0.00157481	0	0.0999872	0.443893	0.0941781	0.105007	0.00135209	0	0	0.787718	1.03853	0.180259	0.720779	14.8581	0.0495785	6.75116	5.46659	5.61468	0.318172	20.7507	0.160732	0.746475	0.981568	0	0.251607	0.554816	0.916006	1.23394	0.642538	0.939132	1.49012	2.21727	2.55368	15.0388	14.07	0.951114	30.673	22.1781	0.826793	0.14631
Q9BVK6	4	2	28.3174	27391.5	Transmembrane emp24 domain-containing protein 9	TMED9	0.415743	0	0.0968018	0.0940158	0	0.0359559	1.30164	0.107726	0.0361077	5.78943	0.103709	1.01978	0.0613168	3.15907	0.973642	0.036557	2.52131	5.57726	3.27939	0.827254	1.45227	6.15902	0.687488	6.91552	2.90709	2.64432	0.0295387	0.449868	0.734805	1.47471	1.33894	1.13476	0.870137	1.54344	1.06047	0.908515	1.07288	0.569523	0.294708	0.854536	0.981156	1.35252	1.99955
Q63HM2	8	2	42.2763	133843	Pecanex-like protein 4	PCNXL4	0.0347659	0.124847	1.56423	5.48512	1.26447	2.57378	0.0682744	0.256352	0.599964	0.359868	1.07662	2.02944	0.751727	2.57894	2.54996	44.4467	2.86516	3.84194	18.7182	3.56327	3.47389	4.87712	0.939019	2.41893	1.35305	2.72329	0	1.86329	0.780924	0.6831	0.255895	0.836336	0.60986	1.47537	0.86511	1.11626	3.35332	1.06149	1.14782	2.4116	2.0669	0.29391	2.62013
O43281	1	1	5.3611	59271.7	Embryonal Fyn-associated substrate	EFS	0	0	0	0	0	0	0	0	0	0	0	0	0	0	0	0	0	0	0	0	0	0	0	0	0	0	0	0	0	0	0	0	0	0	0	0	0	0	0	0.0215865	0	0	0
Q13835	3	1	14.7494	84172.4	Plakophilin-1	PKP1	0	0	0	0.0337606	0	0	0	0	0	0	0	0	0.0201071	0.400031	0	1.01451	0	0	0	0	0	0	0	0	0	0	0	0	0	0	0	0	0	0	0	0	0	0	0	0	0	0	0
P52209	4	1	19.426	53653.3	6-phosphogluconate dehydrogenase_ decarboxylating	PGD	0	0	0	0	0	0	0	0	0	0	0	0	0	0	0	0	0	0	0	0	0	0	0	0	0	0	0	0	0	0	0	0	0	0	0	0	0	0	0	0	0.28142	0	0
Q9NSI6	23	6	104.572	265674	Bromodomain and WD repeat-containing protein 1	BRWD1	1.41438	7.78449	3.12806	8.72732	7.72708	6.17115	6.25932	2.01132	12.0537	13.0523	3.93564	2.34843	11.917	2.35877	11.2669	11.4608	12.0889	12.9697	0.866401	3.35779	3.07443	17.8381	5.47023	17.7194	4.91258	6.39804	0.115268	6.19352	3.89002	6.5967	6.50996	13.4503	18.243	17.3559	11.0681	12.6974	6.99274	6.38446	8.73633	10.7536	7.527	14.3824	5.10571
O95340	2	1	11.7079	70071.1	Bifunctional 3'-phosphoadenosine 5'-phosphosulfate synthase 2	PAPSS2	0.158939	0	0.0554832	0.140969	0.91745	0	0	0.109189	11.3323	0	0.0632408	0.532842	0.198122	0.275623	0.224651	0.691003	0.776906	0.305511	0.114959	0.13654	0.11566	1.23313	0.102273	0.401314	0.115078	0.166342	0	0.187314	0.0672004	0.10666	0.0226602	0.0353586	0.0323673	0.0297976	0.136062	0.0634867	0.0725948	0.269675	0.00239234	0.000140398	0.154558	0.042664	0.108397
Q03701	4	1	21.3359	121601	CCAAT/enhancer-binding protein zeta	CEBPZ	1.53876	3.8211	3.16806	2.83004	6.27311	4.69184	5.31064	2.81758	7.67007	1.99888	2.58486	8.03541	1.07385	1.4158	0.647378	7.31681	1.68785	1.6913	2.72626	0.501236	0.465068	1.94294	6.88458	2.2776	3.64354	3.32578	0	3.43321	2.89839	2.30436	0.481396	0.481379	0.290048	1.21916	0.320061	0.635404	1.50582	0.698522	0.858855	1.39989	0.627461	1.49446	3.88659
Q9NUQ6-2	2	1	4.6988	54634.8	Isoform 2 of SPATS2-like protein	SPATS2L	18.9775	29.8485	466.5	53.1105	50.3997	22.3159	3.903	13.0921	31.4525	5.85449	27.1597	14.5992	10.1326	2.47433	10.0908	24.0157	8.74757	8.99847	0.82033	0.465539	0.484165	21.2191	18.6121	20.8836	4.4267	5.90132	0.547617	5.08084	6.35991	5.74165	2.04687	1.65814	2.06612	1.03085	0.841619	0.737109	0.865778	0.687096	0.657877	1.66697	0.532805	5.23999	2.50089
O43852	17	5	90.7656	37220.9	Calumenin	CALU	0	0	0	0	0	0	0	0	0	0.132572	0	0	0.734152	0	1.32408	0	0.0189115	0.855732	0	0.0211804	0	0	0	0.415561	0.0809831	0.0741224	0	0	0.0189152	0.0154721	0.0121849	0.0110654	0	0	0	0	0.0120692	0.0075214	0	0.0123911	0	0.0244031	0.129613
P13647	6	1	30.9654	62606.6	Keratin_ type II cytoskeletal 5	KRT5	0.2055	0.00665807	0.0760202	0.0205132	0.232075	0.171385	0.333782	0.317755	0.355764	0.208856	0	0.334169	0.859723	0.583135	0.513771	0	0.814476	0.74346	0.149869	1.70636	1.66687	3.42844	2.61398	1.97201	0.0193912	0.0128771	0	0.00474532	0	0.000225763	0.162888	0.0970287	0.0524903	0.011587	0.0258805	0.0424521	0.0075533	0.0191277	0.00375709	0.0274001	0.00871561	0.00806424	0
P39687	2	1	6.1011	28699.5	Acidic leucine-rich nuclear phosphoprotein 32 family member A	ANP32A	8.22392	0.737556	3.17549	2.41807	2.46438	2.19203	1.65049	0.969185	2.62596	1.2112	0.727726	2.70238	0.883698	2.83141	3.74884	0.343575	2.41086	4.12233	3.68277	0.678868	1.2673	2.03177	2.86915	2.22736	0.0858501	0.0764386	0.154814	0.0258978	0.462278	0.111798	0.166989	0.466956	0.334059	0.103482	0.826689	0.86853	0.0545137	0.569121	0.15378	0.197644	0.464493	0.840479	0.206997
P34897	26	9	153.205	56449.3	Serine hydroxymethyltransferase_ mitochondrial	SHMT2	0.489809	0.52843	0.456737	3.04079	3.35124	1.87103	3.00547	5.53505	2.75612	2.03379	2.48969	1.95314	1.49058	1.95685	2.67248	9.28041	1.83997	6.47883	3.66956	1.7604	2.03189	6.0474	32.2948	2.58728	3.29212	1.83677	0.01178	5.98675	2.99768	5.84937	2.64241	1.66212	1.50359	2.71627	1.94883	1.91483	1.89297	1.84091	1.28362	1.82379	1.02804	2.8281	1.80554
Q6P9H4	5	3	23.1397	62474	Connector enhancer of kinase suppressor of ras 3	CNKSR3	0.581488	0.313356	0.241434	0.231797	0.282232	0.384372	3.1413	0.498619	2.04017	0.0860002	0.284394	0.187206	0.165063	0.906816	0.198414	0.127938	0.711021	0.543795	0.00949579	0.704121	0.0884019	0.0785099	0.548426	0.66035	0.904363	0.687242	0	0.714658	0.182462	0.430989	0.242435	0.202691	0.113089	0.123435	0.12492	0.148726	0.358769	0.171449	0.118802	0.108437	0.109516	1.49474	0.656694
P13804	8	2	45.9588	35421.8	Electron transfer flavoprotein subunit alpha_ mitochondrial	ETFA	0.00264843	0	0	0.0917008	0	0	0	0	0	0	0	0.000446308	0.113721	0.00966524	0	0.313396	0.057664	0	0.844203	0.800147	0.20667	0.00417206	0	0.00454298	0.610098	0.412133	0	0.55036	0.33631	0.139224	0.48646	0.0801834	0.0132519	2.2133	0.0117996	0.03623	0.479533	0.411415	0.0181354	1.89897	0.514672	0	0.329276
P10070	2	1	10.6638	169323	Zinc finger protein GLI2	GLI2	1.96834	0.827679	0.641718	0.879685	0.3103	1.79531	16.5858	2.36331	1.62477	3.89688	0.394886	0.582236	0.499207	10.721	6.12583	0.641525	1.47091	1.42862	5.82768	1.8831	6.304	5.48274	0.913678	4.68746	13.7004	30.6814	0	17.7146	16.6252	16.8033	4.21949	3.20056	4.56262	3.08064	6.17175	5.54737	8.21615	5.72728	6.12422	7.46858	6.55546	5.34575	13.6571
P14618	97	6	650.173	58507.3	Pyruvate kinase PKM	PKM	11.6613	2.92541	1.62786	5.72291	6.14384	4.72704	5.45617	9.57926	28.9899	10.4396	3.01501	8.7319	29.0636	8.07533	14.2072	13.4669	9.09892	17.996	4.35437	2.89359	3.64928	11.6195	25.8062	14.6911	6.19045	5.71681	0	5.5356	9.5306	6.40719	9.17795	8.41299	8.7802	4.56066	3.53283	4.50168	5.89977	3.51576	4.23335	7.55078	3.44064	5.57081	4.83234
Q9UKX5	10	5	47.2479	134611	Integrin alpha-11	ITGA11	1.54609	2.27563	2.74109	4.39123	8.12043	2.02837	4.40776	3.18926	12.7732	1.8537	6.66382	1.84057	2.61142	1.31325	3.07214	16.6481	1.88901	3.55106	2.03752	16.4979	1.16386	3.0814	7.32727	3.97101	1.80581	1.41636	0	2.36713	1.68725	1.32695	0.897499	1.07016	1.1997	0.874158	1.14424	1.40593	1.83687	1.05552	1.06879	2.70084	1.78839	0.916304	1.17383
Q9Y5V3	7	1	37.8636	86275.1	Melanoma-associated antigen D1	MAGED1	0	0	0	0.0384559	0	0	0.0179918	0.0840077	0.882902	0	0.545004	0.415698	0.00177471	0.659446	0.114194	0	0.0656923	0.00180642	0.0629814	0.831985	0.0758799	0.0217996	0	0.0221097	0.0529342	0.191553	0	0.293077	0.17795	0.420431	0.650496	1.08878	0.668764	0.142801	0.565742	0.161444	0.401109	0.575773	0.196207	0.286459	0.110127	0.113975	0.27297
Q5TCX8	7	2	36.3036	115097	Mitogen-activated protein kinase kinase kinase MLK4	MLK4	0	0	0.016793	0.0939578	0.149784	1.36815e-05	0	0.00441599	0.00129251	0	0	0.113842	0.124489	0.0238709	0.0115079	0	0.133572	0.000445368	0.0926247	0.394308	0.1493	0	0	0.00761608	0.266896	0.263036	0.0163861	0.232911	0.0942498	0.02296	0.2284	0.0144208	0.0194268	0.505379	0.142928	0	1.22422	0.850896	0.0382331	1.36313	0.425441	0.0677453	0.184055
Q8NF91-2	20	3	110.441	383041	Isoform 2 of Nesprin-1	SYNE1	0.0179214	0	0.0397669	0.00354736	0.0637926	0.154987	0.0427675	0.0129562	0	0	0	0	0.000105281	0.0171648	0	0.202312	0.00196199	0.0024361	0.000917814	0.00100304	0.00185427	0	0.315451	3.79315e-05	0.272358	0.275649	0	0.23367	0.102376	0.122216	0.106588	0.174778	0.148636	0.0133602	0.140675	0.334626	0.331163	0.267073	0.222691	0.105974	0.586063	0.119411	0.140974
Q9NQT8	5	2	32.372	204101	Kinesin-like protein KIF13B	KIF13B	0.0888847	0	0	0.00451754	0	0	0.279389	1.09818	0.498953	6.4796	0	0	0.663135	0.738547	0	0	1.23111	6.28005	1.39437	0.335345	1.41006	1.44051	15.9542	10.813	0.21257	0.242896	0	0.101323	0.0911865	0.129908	0.471483	0.218572	0.0853564	0.67023	0.196471	0.159034	0.238489	0.148884	0.0548078	3.46962	0.575659	0.615489	0.652642
P02768	59	23	311.367	71362.7	Serum albumin	ALB	2.9066	2.10761	4.70357	6.09798	32.7576	5.29142	17.1073	5.08712	2.0875	6.21213	5.30769	3.57631	16.3696	7.50831	11.6397	0.150638	3.85313	8.52112	4.50761	5.46697	15.4395	9.80828	11.518	4.299	19.2755	17.2555	0	23.0328	17.5579	22.6395	93.1302	78.9179	78.3403	45.285	73.9107	70.286	8.19232	12.108	7.05144	7.60163	7.31148	12.6517	7.54534
Q9UQ26	13	1	60.4548	161316	Regulating synaptic membrane exocytosis protein 2	RIMS2	0.732608	0	0.0982987	0.241786	0.301559	0.107519	0.90619	0.691496	0.305711	0.0489587	0	0	0.867338	1.21243	0.132725	0.0242285	0.279213	1.45455	0.483048	0.344156	0.0983412	3.06583	0.192224	1.29928	0.0424909	0.33268	0	0.850916	0.257694	0.582437	2.11686	0.452558	0.757155	1.33712	0.466656	1.51411	1.00247	0.560601	0.881572	2.09926	0.437132	0.711491	0.36981
P35613	36	17	204.316	42599.6	Basigin	BSG	1.95218	0.275427	0.709041	1.08727	1.05572	0.948656	7.42063	1.1992	1.33233	2.88603	1.66664	2.94036	8.86816	2.07521	4.10615	3.94084	4.61542	7.03084	9.73956	8.49016	7.37893	4.78343	0.949124	8.26788	5.65334	4.97161	0	6.31216	0.811174	9.0254	6.04484	4.2827	4.99131	5.29226	4.17472	5.54386	5.71794	10.6671	9.34915	7.00183	8.82134	3.84956	4.58797
Q9H227	5	1	25.457	54037.9	Cytosolic beta-glucosidase	GBA3	0	0	0	0	0	0	0	0	0	0	0	0	0	0	0	0	0	0	0	0	0	0	0	0	0	0.0155539	0	0.00914343	0	0	0	0	0	0.515954	0.0824121	0.101651	0.13969	1.01233	0.243038	0.0633891	0.370147	0.0339476	0.0145354
Q96GM5	4	3	24.0481	58517.8	SWI/SNF-related matrix-associated actin-dependent regulator of chromatin subfamily D member 1	SMARCD1	0.803562	1.69268	1.97746	3.00596	3.09161	4.34516	1.70183	1.23382	1.03351	4.37524	0.426855	1.87702	5.71856	5.83027	1.75515	0	4.54167	1.79265	2.46209	11.682	11.1064	1.87663	2.69134	8.7484	14.7985	16.2972	0	8.61171	0.105554	13.454	10.3225	4.03873	4.9274	9.92318	5.26634	6.73306	6.82438	4.37939	5.97488	2.22953	6.41155	9.5105	9.52183
Q58FG0	10	2	54.2635	38966.2	Putative heat shock protein HSP 90-alpha A5	HSP90AA5P	0.0758998	0.102511	0.10347	0.398032	0.657713	0.129192	0.0711243	0.0298855	0.00705753	0.218055	0.288855	0.141403	0.37167	0.242717	0.345864	0.00909465	0.19907	0.613765	0.0998349	0.0787407	0.360573	1.30307	0.80925	0.335605	0.328695	0.172588	0.00144179	0.363222	0.942169	0.24074	0.487592	0.331999	0.405303	0.824502	0.783826	0.779273	0.341171	0.678013	0.118097	0.11702	0.226689	1.16538	0.212191
Q8IWV8	1	1	4.6574	203960	E3 ubiquitin-protein ligase UBR2	UBR2	0.169876	0	0	0	0.0180796	0	0	0	0.0237657	0.0271633	0	0.0203422	0	0.34534	0	0.0347666	0	0.193676	0.081279	0.0340299	0.286791	0.196021	0	0.0745758	0.198312	0.117788	0	0.230811	0.086616	0.13454	0.0699729	0.0948809	0.0336498	0.215483	0.203156	0.0663151	1.4336	0.901376	0.102961	0.69512	0.191678	0	0.335007
P49842	3	1	18.5532	41315.2	Serine/threonine-protein kinase 19	STK19	0.184917	0.31251	0.406125	0	0.371961	0.0739795	0.250755	1.02189	0.0382232	0.284312	0.432839	1.02033	0.0013409	0	0.402909	0	0.055783	0.148198	0.0226918	2.52671e-05	0.00113765	0.155486	0.0387123	0.0562957	0	0	1.00775	0	0.00218853	0	1.3095	0.26606	0.304187	0.00674815	0.154243	0.159839	0.00129446	0.00538034	0.232327	0.00212719	0.0314734	4.03206	0
Q8TE04	9	2	58.6989	65194.9	Pantothenate kinase 1	PANK1	0.603568	0.0450487	6.69118	5.03733	0.154421	1.45088	0.46257	4.9819	0.358698	0.372107	0.879936	1.56569	1.93157	5.75137	2.01258	45.4573	1.88059	1.24921	3.57644	2.519	3.53019	2.88494	1.39836	3.70024	1.23116	1.04484	0.0442984	1.08863	0.825009	0.777339	0.268447	0.571473	0.523303	1.15894	0.298728	0.485093	2.73411	1.12697	4.64478	1.53708	1.07465	0.383385	1.0068
Q04828	5	1	40.8565	37244.6	Aldo-keto reductase family 1 member C1	AKR1C1	0.00134816	0.000782979	0	0	0.000784009	3.65252e-06	0.0428047	0.00542084	0.0502967	0.0733767	0.0309475	0.00309958	0	0.00252524	0.0710197	0	0.0437136	0.0222764	0.203871	0.0683347	0.278621	0.045321	0.175473	0.0286792	0.0833704	0.0616654	0	0.156707	0.0938058	0.0543192	0.0279003	0.0495684	0.0237386	0.112308	0.126477	0.171072	3.57306	0.0922795	0.0666288	3.53482	0.182151	0.141036	0.111677
Q8IUA7	1	1	4.5435	185959	ATP-binding cassette sub-family A member 9	ABCA9	9.53294	11.2114	1.67101	567.67	64.5203	8.44426	25.4993	10.8922	12.2605	19.4355	8.93346	16.5616	13.3458	32.9377	8.08969	1.12642	20.0225	2.77512	28.1142	24.4353	30.9741	4.09621	39.2544	7.83686	78.9383	75.3736	0	67.5075	23.9078	49.2486	34.0667	26.5262	23.182	33.4354	35.7744	36.5277	25.0915	23.7539	3.73473	32.2596	35.6755	22.1643	36.3905
A6NCS4	7	2	39.9346	32463.4	Homeobox protein Nkx-2.6	NKX2-6	1.8447	1.49307	1.16095	0.897527	2.34135	1.17219	0.84272	1.49215	3.02667	1.02054	1.34117	1.9159	2.5662	0.939561	2.26051	4.26663	0.833654	2.45663	4.94317	2.32833	1.96979	0.675865	1.85397	0.625026	0.0773478	0.172826	0.0328674	0.263762	0.295954	0.175036	0.0931911	0.159398	0.224436	0.252721	0.440558	0.223185	0.824465	0.780589	0.698603	0.32966	1.08071	0.134743	0.269528
Q6ZMV9	21	3	104.882	93139.6	Kinesin-like protein KIF6	KIF6	0.0282933	0.0148695	0.0181663	0	0.0163067	0	0.023182	0.0132546	0	0.325578	0.00345122	0.0161503	0.371926	0.281777	0	0.072619	0.125148	0.108863	1.03588	0.718832	1.05985	0.707146	0	0.176611	0.166516	0.200359	0	0.138436	0.247616	0.176829	0.266226	0.347672	0.330111	0.691223	0.775638	1.62852	1.22968	0.822994	1.63791	0.346834	0.358989	0.0286858	0.555868
P62736	97	11	676.692	42408.3	Actin_ aortic smooth muscle	ACTA2	7.09298	16.6271	2.30399	16.1591	12.0821	11.8783	18.3574	41.5551	13.6492	50.0482	7.66059	13.8366	11.0814	17.9894	22.6504	0.482022	19.3228	13.3517	23.3467	23.2162	42.0723	28.0557	16.9363	9.61615	17.5137	13.6509	0	19.6306	25.5774	24.539	39.277	21.2631	27.0537	26.8091	27.5763	27.42	27.3237	26.8264	11.5328	25.4777	17.4013	15.2888	12.5642
Q05D60	18	4	107.507	71547.9	Coiled-coil domain-containing protein 67	CCDC67	0.739846	9.63687	1.28048	1.67486	5.36811	3.90179	5.27008	6.72638	6.79329	1.49022	2.62514	2.86495	2.94538	1.16187	4.01742	1.69343	5.56633	6.03044	0.618755	1.91551	3.28736	2.92131	4.64288	5.05172	7.28427	7.08004	0.00129958	10.703	6.84756	8.70398	4.21231	4.56116	3.78894	11.1236	6.4707	5.30593	6.10538	4.77752	3.46598	7.24477	4.87198	9.65293	14.4925
Q4AC94	6	1	33.0091	262784	C2 domain-containing protein 3	C2CD3	0	0	0	0	0	0	0	0	0	0	0	0	0	0	0	1.2427	0	0	0	0	0	0	0	0.000274105	0	0	0	0	0	0	0	0	0	0	0	0.00314541	0	0	0	0	0	0	0
Q96HU1	4	1	29.3711	86266.5	Small G protein signaling modulator 3	SGSM3	0	0	0	0	0	0	0	0	0	0	0	0	0	0.327808	0	0	0	0	0.468988	0.221176	0.675419	0	0	0.81446	0	0	0	0	0	0	0	0.00754934	0	0.0256371	0	0	0	0	0	0	0	0	0.00234963
Q96M96	12	2	59.4108	87653	FYVE_ RhoGEF and PH domain-containing protein 4	FGD4	0.0726225	0.00722694	20.3373	0.365107	0.195839	0.998978	3.68249	0.633836	6.10042	0.401832	0.428581	4.32585	0.762355	0.282841	1.81471	5.94499	0.371568	1.02745	0.0634148	0.0531363	0.383226	0.322905	6.83207	0.730267	0.694597	0.615314	0	1.05108	0.310035	1.36688	1.09681	0.648451	1.5517	0.843633	1.54169	1.05107	2.6797	0.892795	1.47267	3.29509	1.46748	0.967087	0.720451
O94876	2	1	15.7349	72482.3	Transmembrane and coiled-coil domains protein 1	TMCC1	2.55697	2.02545	0.141223	0.166449	0.585782	18.0172	0.430563	0.218111	0.0992024	3.9441	0	0.120452	6.58982	4.98796	0.100505	0	0.189181	8.01232	3.83878	4.31013	4.9131	8.49369	1.83886	0.174882	0.451169	0.590581	0	0.346387	0.301339	0.0368742	0.457251	0.43507	0.146955	0.588083	0.578843	0.625786	0.164632	0	0.124743	0.205783	0.628511	3.10798	2.03867
P17987	2	2	14.3137	60856.9	T-complex protein 1 subunit alpha	TCP1	0.262138	0	0	0	0	0	0	0	0	0.0295426	0	0	0	7.39753	0	0.142451	0.284224	0	0.12632	0.0279316	0.296523	0	0	0	0.053697	0.0522187	0	0.0592246	0	0.0133189	0	0.0113617	0.0167447	0.100643	0.0228948	0.012525	1.42342	0.119589	0.0169273	0.060197	0.212168	0	0.0975702
Q9H1K1	2	1	10.7103	18227.1	Iron-sulfur cluster assembly enzyme ISCU_ mitochondrial	ISCU	1.01872	2.53863	1.29464	1.40132	0.79969	5.46234	2.21196	1.4629	1.12129	1.16242	6.63971	5.42835	2.61591	1.70189	4.4744	8.66869	2.39512	3.33278	1.59497	4.03511	1.76625	7.56119	3.33346	2.77003	4.59562	6.05417	0	5.92993	3.57277	3.89934	2.25565	1.38439	1.56005	2.29889	1.14649	0.898284	5.09655	1.61377	2.62071	0.786352	0.331813	3.0152	3.20891
Q92574	7	1	40.7072	130736	Hamartin	TSC1	0	0.255313	0	0.00783382	0	0.0022462	0.951356	6.61595	0.432563	0	0	0	0	0.182508	4.16704	0	0.34294	0.0215897	0	0.0252157	0	0	6.8863	0	0	0.364086	0	0.129828	0.107892	0.0417076	0.219644	0	0.101059	0	0	0	0	0	0	0.172747	0.0373441	0.0518212	0.250327
O95994	8	1	46.8067	20036.3	Anterior gradient protein 2 homolog	AGR2	0	0	0	0	0	0	0.0288724	0.0301019	0	0	0	0	0.0289634	0.0108619	1.4649	0	0	0.0720107	0.0275876	0.0770574	0.0460604	0.120959	6.37344	0.957218	0.000253322	0	0	0	0.233018	0.0170241	0.0154092	0.0249341	0.0986298	0.101229	0.0469136	0.0855593	0	0	0	0.000926987	0	0	0.0340193
P51815	1	1	4.5829	60210.3	Zinc finger protein 75D	ZNF75D	0	0	0	0.00364148	0.00687415	0	0	0	0	0	0	0	0.00291983	0.000515417	0	0	0	2.27021	0.0826963	0.0185179	0	0.266843	0	1.44775	2.72805	2.26307	0	0.792617	0.175662	0.181548	0.138301	0	0	0.609499	0.33413	0.204532	7.38289	4.30811	0.0543476	0.994108	4.09935	0	3.57232
Q9H799	5	3	26.5475	365510	Uncharacterized protein C5orf42	C5orf42	0.062834	0	0	0.16004	0.113022	0.747037	0.0292914	0.0558499	0	0.0437784	0	0	0.032089	2.93499	0.833736	0.132759	0.0113257	0.0538517	1.0059	1.13156	0.971388	0.410952	0.0376161	0	1.78387	1.52199	0	0.748159	1.01033	0.372006	1.75734	1.52962	1.84834	0.338951	0.522407	0.488862	0.358501	0.395485	0.0293915	2.17962	0.301682	0.42	1.3433
P31937	3	1	16.1369	35728.2	3-hydroxyisobutyrate dehydrogenase_ mitochondrial	HIBADH	0	0	0	0.131942	0	0	0	0.0526245	0	0	0	0	0.477556	0.615202	0.135563	0.0630363	0.117381	0	0.167371	0.40665	20.6302	0.00875782	0	0.000491771	2.00564	2.51922	0	2.07736	1.22899	0.830678	0.66684	0.547542	1.13813	1.08971	2.88263	1.6056	2.80371	0.95764	1.37207	0.350095	0.386024	0	10.1453
P31260	8	1	42.7379	42927.5	Homeobox protein Hox-A10	HOXA10	0	0	0	0	0	0	0	0	0.83453	0	0	0	0.0275325	0.131818	0	0	0.0504924	0.762401	11.2788	0.0525889	0.0212186	0.0616043	0	0.0109505	0.316838	0.0708489	0	0.0807772	0.0200224	0.0433003	0	0	0	0.254638	0.133987	0.0488929	0	0.0549569	0.356773	1.8547	0.0147172	0.0229852	0.00830984
P50750-2	5	1	23.3965	53764.5	Isoform 2 of Cyclin-dependent kinase 9	CDK9	1.41465	0.142771	0.09644	0.734763	1.87029	0.0597964	2.36807	9.14255	9.88916	4.65605	0.290273	0.132121	16.466	20.1236	3.99087	0.135682	15.3144	12.7028	18.7059	52.1218	5.72135	7.43058	13.9456	16.0981	30.0259	27.7228	0	24.3837	10.3407	18.9244	17.831	12.1168	12.4441	12.1074	16.9531	6.61843	39.1039	27.1717	31.872	31.3322	15.1625	27.2335	26.0364
Q9NP08	5	3	31.3192	36212.6	Homeobox protein HMX1	HMX1	7.98989	2.32111	4.15589	1.37016	1.89487	1.08308	14.312	1.2683	10.2312	15.3123	3.70049	2.63055	14.0006	4.89405	5.52152	0	3.23934	13.2474	3.4464	7.52979	10.952	5.5404	6.37211	12.6027	30.4227	31.3796	0	27.2182	0.259494	37.8554	21.5785	8.14201	9.8236	16.1111	7.53525	8.5397	3.90189	6.61797	9.12115	4.15651	5.50159	23.3634	28.8061
Q9NRI5	13	4	65.0945	94865.3	Disrupted in schizophrenia 1 protein	DISC1	1.8287	0.534511	0.0760323	0.303614	0.76018	0.459811	3.38946	2.75271	0.770573	2.41473	0.257977	0.805192	5.32441	1.58734	3.49096	2.19333	1.61547	2.98153	2.15454	2.03052	1.17425	2.16427	1.59122	0.904113	7.93412	7.4161	0.0966258	8.25803	4.30857	16.6556	5.73412	5.7124	5.55522	8.14715	23.3184	25.8968	10.258	11.9939	14.3273	16.4677	15.9238	10.6931	8.65789
O95402	7	2	32.7621	65902.7	Mediator of RNA polymerase II transcription subunit 26	MED26	9.80318e-05	0.0273026	0.0363651	0	0.0328428	0.065118	0.0206939	0.0251233	0.0248398	0	0.00409156	0	0	0	0.0208751	0	0.001151	0.00386483	0	0	0	0.198511	0	0.00262674	0	0	0.0264044	0	0.0250727	0.00365806	0.113341	0.0576082	0.0773637	0.169478	0.0459354	0.0656337	0	0	8.39463e-06	0.0103244	3.07359e-05	0.109649	0
Q06830	19	7	146.187	22338.5	Peroxiredoxin-1	PRDX1	0.433073	0.102198	0	0.570033	0.363799	0.426473	1.60558	0.0284417	0.11989	0.338526	0.820749	0.627316	0.20516	3.22789	0.0668398	0.0117644	0.826558	0.173899	1.48918	0.814053	0.626809	1.8919	0.0368746	0.2581	4.33346	3.37549	0	4.46479	2.41278	1.38242	0.948689	0.679964	0.354021	2.98965	1.48498	1.26368	9.28268	5.33942	0.837211	1.14519	9.35047	0.364908	3.36532
Q13002	2	1	10.7369	103268	Glutamate receptor ionotropic_ kainate 2	GRIK2	0.397803	0.0495391	0.782039	4.76257	0.226044	1.57801	3.59598	5.18975	4.42332	1.27755	0.357137	1.28744	2.15312	12.224	4.57616	3.21884	3.44512	2.12771	21.7494	12.1365	1.66765	8.08524	3.22338	9.38737	19.7553	22.5978	0	23.843	18.9728	19.2679	13.8836	9.45656	12.0484	13.1883	10.3076	17.194	9.67967	10.0658	13.0686	16.9581	6.66318	8.70026	39.0095
Q8TAA3	25	2	163.5	28700.9	Proteasome subunit alpha type-7-like	PSMA8	0.95992	0.389801	0.870295	1.32095	1.95739	1.24511	1.44004	5.60666	1.42434	3.40242	1.9971	1.11019	2.61581	3.12502	4.77052	0.020562	1.40479	2.41368	12.0627	4.48586	17.0801	4.98318	10.5726	1.21951	6.65618	6.54327	0	5.29894	6.54845	5.66753	10.3985	5.55472	5.65152	8.95735	7.3626	8.12508	28.5221	27.9033	6.54501	38.0144	27.786	3.63314	4.833
Q9BQS8	14	1	67.5585	168694	FYVE and coiled-coil domain-containing protein 1	FYCO1	0	0	0	0.0534695	0.0453935	0.0462922	0.0231371	0.0392735	0	0	0	0	0.179628	0.351857	0.0281146	0	0	0.0140164	0.291251	0.266321	0.115681	0.144163	0.0422267	0	0.597442	0.358142	0	0.110163	0.29501	0.0623981	0.466281	0.318091	0.40391	0.768835	0.958404	0.55719	1.79358	1.38923	0	0.109282	0.1498	0.0280179	1.24251
Q99714	17	6	101.462	27151.2	3-hydroxyacyl-CoA dehydrogenase type-2	HSD17B10	3.66255	0.430521	1.13599	4.83462	4.97811	2.55793	5.98455	8.49264	12.2377	8.20452	11.5116	1.48547	25.508	9.35708	2.87659	2.27206	7.29933	13.8811	1.28441	4.25849	17.2397	2.76158	2.55392	8.97553	2.73077	2.55219	0.0214004	2.98106	2.40426	3.20169	3.25881	2.48082	2.52906	7.15903	3.58623	3.24443	37.5185	31.2753	30.7493	3.0492	39.2631	2.67637	3.31448
P54886	8	1	42.7053	88043.8	Delta-1-pyrroline-5-carboxylate synthase	ALDH18A1	0.036054	0	0	0	0	0	3.67482	0	0	0	0	0.0207288	0.0125266	0	0.010141	0	0	0.0107949	0	0.0835253	0	0.0257171	7.00369	0	3.16648	2.04093	0	5.24881	3.08662	3.85272	1.55937	1.19708	0.72434	3.915	0.988936	1.05358	21.8263	10.5353	11.6284	14.6327	6.19616	1.17809	0.858029
Q6ZV73	16	3	77.8309	162699	FYVE_ RhoGEF and PH domain-containing protein 6	FGD6	0.203264	0.706817	0.0325956	0.56693	0.130881	0.0960554	1.56064	1.0156	0.495445	1.89936	0.0633521	0.0142728	1.95737	4.51755	0.162126	0	1.4332	1.15951	2.40595	1.84614	4.53685	1.27969	0.247917	0.587474	1.66133	1.74701	0	1.52532	0.190506	1.45409	1.10357	2.14723	2.79753	1.09492	1.0044	1.03201	4.58917	1.20409	0.368232	6.46144	7.56656	1.38485	1.48048
Q5T0N1	4	1	18.5319	126772	Tetratricopeptide repeat protein 18	TTC18	0	0	0	0	0	0	0.0156662	0	0	0.032127	0	0	0.0274899	0.0665779	0	0.0115432	0	0.219135	0	0.0354614	0	0.933494	0	0	0.71066	0	0	0.680897	0.341334	0.188379	0	0	0	0	0	0	0.0359402	0	0	0.00697876	0	1.40566	3.30237
Q9NQC3	32	10	159.572	130331	Reticulon-4	RTN4	52.7889	0	0.384391	1.21234	0.0472843	2.09319	0.391381	1.77956	2.29117	1.03678	0.414773	0.0245252	1.21447	6.89529	7.05617	0.353249	0.897684	1.60009	0.938471	3.71366	0.810912	2.64583	4.25257	1.87271	4.24198	4.00811	0	4.72299	2.21623	1.85557	11.2295	3.87918	2.91941	13.0882	3.46729	1.8975	9.27151	5.76981	5.59704	6.51739	1.87505	2.97881	5.28286
Q9NXR8	1	1	5.6456	47256	Inhibitor of growth protein 3	ING3	0.254219	0	0	0	0	0	0	0	0	0	0	0	0	0	0	0	0	0	0	0	0	0	0	0	0	0	0	0	16.8947	0	0	0	0	0	0	0	0	0	0.067102	0	0	0.0279509	0.00344717
Q15572	3	1	13.7147	96240.1	TATA box-binding protein-associated factor RNA polymerase I subunit C	TAF1C	0.109845	0.024005	0.0120256	0.121196	0.0288055	0.0659429	0.765681	0.0153735	0.168308	0.029995	0.0918354	0.142598	0.0476137	0.0982434	0.00535838	0.50242	0.0142849	0.0178362	0.0432568	0.0223528	0.0495868	0.0657123	0.0377148	0.0544492	0.154144	0.435604	0	0.183404	0.201982	0.0354195	0.192224	0.465608	0.333489	0.194294	1.9279	1.40113	4.46036	6.72347	6.96377	7.85668	9.91024	0.708932	0.341131
P27695	2	1	9.5572	35953.7	DNA-(apurinic or apyrimidinic site) lyase	APEX1	0.0558941	0	0.0437326	0.0269266	0.0143802	0.141221	0	0.063945	0.227091	0.0510179	0.0242663	0.0720046	0.271967	0.259602	0.537474	0.0395978	0.189869	0.040061	0.316135	0.378876	3.37579	0.0569046	0.0490424	0.0620077	0.537184	0.255305	0	1.36995	0.655692	0.278578	0.317002	0	1.03778	0.518763	0.488215	1.13746	0.88395	1.11985	0.717574	0.247347	0.741942	0.0223538	0.697541
Q00796	4	2	22.9189	38951.9	Sorbitol dehydrogenase	SORD	0.193194	0.0690483	2.09224	1.11653	0.229184	0.697812	0.484069	1.60684	1.40833	0.031532	0.376183	0.843671	4.74543	0.586036	0.635783	2.48725	0.755694	5.31554	1.37221	1.50681	0.824251	2.05628	0.757978	6.09614	2.77097	2.05584	0	1.83282	0.787193	1.06702	1.47792	0.735738	1.2493	1.12223	0.422827	0.454292	1.40702	0.549969	0.380783	1.68424	0.597217	0.376946	1.98756
Q9NXD2	5	3	22.3914	89242.7	Myotubularin-related protein 10	MTMR10	0.30457	1.5361	0.524056	2.02223	0.300295	0.523279	1.32567	1.9643	3.38677	0.979763	2.93063	0.861328	2.75136	4.52161	8.06605	6.21817	1.55335	3.22461	6.49822	9.89162	15.1422	2.58337	3.89368	3.09482	7.41932	6.03108	0	6.17094	4.33205	3.7132	11.2299	10.4316	12.3085	20.6328	4.82933	3.91035	22.8376	9.24799	16.6442	9.012	7.51289	1.48509	6.97499
Q9UI15	4	1	20.7309	22643.8	Transgelin-3	TAGLN3	0	0.0174037	0	0	0	0	0	0	0	0	0	0	0.0357768	0	0	0	0	0	0	0.444355	0	0	0	0	0.0468911	0.014224	0	0.0849751	0.112847	0.259624	0.0623552	0.00916472	0.00211706	0.346858	0.153265	0.135998	2.8195	3.51562	7.20319	0.49119	1.58783	0.074548	0.0486188
Q6UWP8	10	3	52.6915	60597.9	Suprabasin	SBSN	0.224689	0.153113	0.156948	1.93775	0.618632	1.43451	0.506382	0.399927	0.206055	0.458988	0.0991306	0.500198	0.816503	1.09368	0.307316	0.0474258	0.516123	0.61732	1.17537	1.5283	1.83927	1.25644	0.939849	0.685502	1.46239	0.899906	0.00157531	2.59277	0.10949	0.684093	1.12929	0.556709	0.419994	1.53818	0.786231	0.675567	1.40808	0.520499	0.44376	1.41448	8.0698	1.13347	1.53307
O14933	1	1	5.3836	17939.8	Ubiquitin/ISG15-conjugating enzyme E2 L6	UBE2L6	0.126699	0.000616937	0.177803	0.910833	0.317878	0.124661	0	0.00751624	0.0417437	0	0.0714925	0.0740977	1.45529	1.47657	0.329186	43.7922	0.347611	0.261085	0.871821	2.5256	11.1478	1.19936	0.242884	1.20928	0.793354	0.419114	0	0.990496	0.762761	0.292168	0.172089	0.215003	0.451951	2.04279	0.682109	0.602796	1.70945	1.66821	1.61185	4.57844	6.63012	0.105358	0.670288
Q86UK7	9	3	43.9014	100462	Zinc finger protein 598	ZNF598	0.20507	0.0443919	0.245394	0.5193	0.961212	0.24731	0.613635	0.834657	0.268681	1.0559	0.203763	0.45017	0.118497	2.01273	0.325385	0.0688969	0.292583	1.19626	4.43653	0.26678	0.237261	0.316756	8.41458	0.592728	1.63878	0.296152	0	0.435983	0.547746	0.587186	0.770266	0.697529	0.664938	0.499472	1.46926	0.538909	0.542595	0.761839	1.00171	0.747961	1.41802	0.112709	0.345014
Q5T7N2	6	1	33.9834	99305.9	LINE-1 type transposase domain-containing protein 1	L1TD1	0	0	0	0	0	0.222433	0	0.0137702	0	0	0	0.0462186	0	0.139109	0.00810812	0	0	0	0	0	0.0458225	0	0	0.0158982	0.232315	0.589137	0	0.970312	0.123884	1.41173	0.314839	0.0798189	0.256331	0.052783	0.081374	0.272734	11.8879	6.12288	0.967273	4.12484	1.72868	0.0201611	0.530435
A1L390	8	3	37.7498	135325	Pleckstrin homology domain-containing family G member 3	PLEKHG3	0.317906	0.0211106	2.46807	0.09171	0.0472455	0.00576545	0.637077	0.266752	0.0126374	0.0471812	0.0750931	0.0546611	0.20698	2.56473	0.0797672	0.387356	0.0829886	0.0646976	0.132752	3.40023	0.451112	0.0570389	3.28615	0.0530677	1.10246	1.07728	0.0268318	1.18844	0.887439	0.795658	1.00408	1.10388	0.983042	1.93797	2.34389	2.48784	3.22068	3.07281	3.09215	1.31479	3.06229	1.61633	1.81173
Q7Z5L7	3	1	16.5968	69204	Podocan	PODN	0.147687	0.303332	0.00508746	0.277389	2.2723	0.41643	0.288085	2.40182	0.67144	6.57088	0	4.57664	0.899751	5.07132	4.09285	0.0713938	4.40649	0.816355	0.847843	4.88389	6.38893	0.43744	3.30507	1.98298	0.994373	0.650426	0.101503	1.56874	0.00233531	1.46582	0.728755	0.627791	0.287786	1.35409	0.559115	0.654708	2.90074	1.91615	1.78724	0.317233	4.47873	5.02221	6.03255
Q96PQ5	1	1	4.6157	22919.9	Putative protein phosphatase inhibitor 2-like protein 1	PPP1R2P1	0	0	0	0.102468	0	0	0.508578	0	0	0	0	0	0	0	0	0	0	0	0	0	0.0477718	0	0	0	0.151718	0.146238	0	0.157361	0.20126	0.0906671	0.095161	0.108276	0.122873	0	0	0.0438971	0.0925832	0.364352	0.0390886	0.191639	0	0.180493	0.373077
P31150	3	1	15.5449	51210.1	Rab GDP dissociation inhibitor alpha	GDI1	0.0221463	0.0286603	0.390243	0.413162	0.0496389	0	0.522286	0	0.033022	0	0	0.064158	0	0	0.117174	0	0.596284	1.17957	0.305325	0.0349974	0.30001	0.0201186	0	0.10856	0.0545428	0.114792	0	0.256782	0	0.407223	0.268366	0.337154	0.183986	0.309012	0.0902229	0.338755	0.332021	0.455187	0.125861	0.260071	0.141059	0.140826	0.0912454
Q5T7B8	4	1	23.8886	153272	Kinesin-like protein KIF24	KIF24	6.97446	0.32521	0.617383	0.16797	0.363916	0.680787	12.3884	3.48258	3.91498	24.5218	0.242889	6.55471	24.1191	19.8018	5.39846	0.144451	4.53926	31.3561	19.1517	19.4308	22.287	9.13943	0.522146	0.9558	3.55832	1.21347	0.115489	1.86418	0.827637	2.56503	3.32493	2.98306	2.97607	2.59975	1.46777	2.15146	1.6562	1.5881	0.720195	1.59096	2.39341	12.4411	4.21181
O60229	47	10	233.692	343311	Kalirin	KALRN	3.77576	1.80178	2.38558	4.42356	2.33537	2.00845	9.07025	8.52861	6.67736	11.5252	1.35983	1.10897	12.7503	11.0671	7.39815	2.32911	5.37008	11.439	13.755	12.6072	8.53938	9.03904	7.51066	2.0878	13.622	12.3446	0.0257756	10.7583	7.89465	16.7299	19.7078	10.9399	10.8003	11.7365	9.87041	10.8011	9.74288	11.108	9.84183	6.14323	4.63651	8.67989	9.50033
Q13283	2	1	11.6574	52221.4	Ras GTPase-activating protein-binding protein 1	G3BP1	0	0	0	0	0	0	0.0737306	0	0	0	0	0	0	0.159071	0	0	0.00613731	0.0153293	0.0998637	0	0.152628	0	0	0	0.0717234	0.0558447	0	0.0182976	0	0.0322434	0	0	0	0.011208	0	0	23.1968	17.258	18.2125	0.208946	5.09332	1.07561	0.049897
O95347	4	1	20.9208	136170	Structural maintenance of chromosomes protein 2	SMC2	0.300254	0.128955	2.11626	7.28729	0.914791	1.27135	0.017927	0.805768	0.232838	0.285205	0.57076	1.59875	0.874844	2.00604	8.57085	22.7351	7.51828	10.6169	14.3511	26.702	2.14156	2.15423	0.154202	19.1962	0.365975	0.712493	0	1.02294	0.450104	0.401203	0.056715	0.369451	0.150199	0.83878	0.402458	0.650305	2.22189	0.753447	0.499957	1.89069	1.3083	0.0171172	0.703037
A2A3K4	2	1	10.6077	85597.4	Protein tyrosine phosphatase domain-containing protein 1	PTPDC1	22.4616	1.25144	0.305508	0.502372	4.46607	2.93149	4.94282	5.73752	3.10944	64.6499	0	0.513738	8.34274	14.6994	7.51073	0.00290104	4.60196	3.96158	8.15352	6.11195	5.82343	5.94891	6.47983	2.7763	5.68955	5.73999	0	6.08018	5.28997	5.52749	10.1002	5.69953	5.21175	12.1518	4.32346	2.99507	5.82483	3.64187	176.881	7.71094	2.06272	7.50296	6.01297
Q969J2	17	3	77.6325	62891	Zinc finger protein with KRAB and SCAN domains 4	ZKSCAN4	1.00556	0.103651	1.28149	1.08546	2.57838	1.62823	6.3434	2.73464	5.74198	2.99187	2.97097	8.79382	2.40348	1.10894	6.24116	2.75183	30.7627	2.24152	0.817646	0.851599	1.71311	1.91784	2.89174	2.55377	3.04514	3.54558	0.0139635	3.59238	5.04424	3.92245	5.86184	4.11858	4.00981	2.68669	3.35871	3.7112	1.66676	1.97751	2.24271	1.52102	0.851585	4.21714	2.4972
Q9NZR2	43	13	215.972	535173	Low-density lipoprotein receptor-related protein 1B	LRP1B	4.42625	4.22031	0.569132	2.45978	0.140814	0.619921	10.6499	4.43106	15.398	2.89167	4.42713	1.39034	12.6518	10.5255	3.31349	2.71122	1.04437	11.6598	8.30561	7.0689	1.18872	7.89767	1.37786	3.11148	15.3586	7.41984	4.04962	15.9596	2.22606	4.73162	2.18556	4.8427	3.42471	3.79066	5.3298	2.17277	7.34983	5.08548	1.3327	7.04305	2.47173	7.60217	56.0589
Q494X3	2	2	10.4325	67337	Zinc finger protein 404	ZNF404	0.0632664	0	0	0.148762	0.00785214	0.0286926	0.00153393	0.0386367	0.0611444	0.0317979	0	0.0246352	0.202091	0.200143	0.133412	0.277594	0.13432	0.0499866	1.08657	1.03756	1.12951	0.467117	0.0460221	0.100074	0.209311	0.14744	0	0.0418236	0.141863	0.115134	4.1271	5.1914	4.11034	1.57801	2.27373	1.34225	1.2061	1.05848	1.08305	0.866967	0.410545	0.00865206	0.518292
Q3V6T2	58	15	297.812	216726	Girdin	CCDC88A	4.13396	20.6233	2.35413	3.33868	4.64492	6.11251	7.3525	7.15815	4.36294	18.8367	8.63177	10.9733	9.01423	10.4938	8.10391	10.232	6.82626	11.1667	13.0026	13.1351	22.9971	12.7678	5.11899	5.85601	11.4925	9.35316	0.178259	11.314	7.16929	9.55509	16.4205	11.4863	13.7033	10.4603	9.21734	9.31079	9.34817	7.13023	13.9715	8.02389	6.54434	9.97941	6.98626
P27708	11	3	50.9028	245322	CAD protein	CAD	2.97204	0	0.279937	1.52336	1.27341	0.345969	0.00261262	2.17743	0.223029	0.0837285	0.0700637	0.0910857	1.00954	8.63022	0.95974	8.19706	1.97891	1.61609	30.8231	6.06109	6.13984	1.67678	2.47163	3.53189	9.3656	11.7643	0.0134841	8.20921	8.10824	3.79952	1.43789	10.2632	1.26571	7.20441	3.88622	3.00104	58.2025	30.7352	14.793	34.8643	25.5489	13.626	9.4128
O60506-3	11	1	72.7727	62884.5	Isoform 3 of Heterogeneous nuclear ribonucleoprotein Q	SYNCRIP	0	0	0	0	0	0.129449	0	0.232039	0	0	0	0.16394	0	0.39286	0	0	0.0378133	0.108685	0	0	0.128775	0	0	0	0	0	0	0	0.062487	0	0	0	0	0	0	0	0	0.0808171	0	0.12817	0	0.0253887	0
P07099	55	28	360.604	53177.1	Epoxide hydrolase 1	EPHX1	65.613	275.761	49.136	69.6589	120.358	37.1238	89.5378	184.348	55.6387	253.871	49.4601	38.9034	105.947	68.6507	120.534	22.6053	73.402	66.6634	89.4027	72.9357	198.747	96.0335	88.7886	47.2	90.2132	82.3928	0.919227	115.425	91.3864	111.953	97.4016	68.9211	75.7309	125.122	80.6021	86.7209	84.8839	73.4438	92.5083	101.507	100.723	90.531	55.2597
P24539	14	3	86.0681	28965.7	ATP synthase F(0) complex subunit B1_ mitochondrial	ATP5F1	1.43073	1.64814	0.481516	2.10165	1.32995	1.18644	7.63314	2.65172	1.12041	2.51659	1.23706	5.81349	4.19459	1.07142	1.70551	0.565589	7.80928	1.04174	6.33352	6.24689	7.49926	1.31853	12.8891	1.91926	0.926077	0.737325	0.0157924	1.71103	3.50846	2.24704	1.75395	1.29359	1.73087	1.73505	2.65542	2.70681	3.24658	4.88048	0.24048	2.43905	2.89328	1.69603	1.1746
P49756	71	16	357.984	100528	RNA-binding protein 25	RBM25	6.50836	1.54221	0.0940662	3.19139	2.54871	4.90541	2.71154	7.99516	17.0533	5.83225	9.6623	10.161	8.25899	27.1442	5.0978	2.91342	11.3021	11.3612	19.7776	8.46265	14.839	16.6089	20.7894	9.80936	32.3126	30.5692	0	18.4623	22.739	21.9604	21.1113	22.8251	23.6963	37.496	22.2433	22.6808	43.1878	28.2273	46.2005	29.378	20.7218	2.94346	44.6167
P12107-2	8	1	44.8143	183050	Isoform B of Collagen alpha-1(XI) chain	COL11A1	0.182334	0	0	0.312031	0	0	0.081317	0.0750222	0	0.184764	0.588374	0.0966308	0.255147	6.68409	0.87226	0.168823	1.83061	0.451812	3.86167	6.2861	4.70146	0.288132	0.147238	0.433861	8.09541	6.72184	0.000106657	6.96851	6.51928	4.35482	1.77805	1.78652	1.51013	11.7553	4.0198	5.35944	22.8116	15.4691	3.35638	9.6807	3.4793	0.0391037	14.4057
Q02218	13	6	72.512	117133	2-oxoglutarate dehydrogenase_ mitochondrial	OGDH	0.241412	0.0435856	0.109786	0.208714	0.158006	0.0923554	0.376056	0.146736	0.908377	0.197469	0.0600826	0.199285	0.617453	1.29901	0.728253	0.154493	0.913055	0.414368	0.365536	0.446322	0.580802	0.646283	0.348288	0.268394	1.07432	0.638128	0	0.964166	0.534291	0.517452	0.88962	0.638119	0.643246	0.58478	0.527702	0.433721	0.526814	0.355899	0.326808	0.723065	0.247091	0.52479	1.25157
O75489	4	2	23.1911	30355.6	NADH dehydrogenase [ubiquinone] iron-sulfur protein 3_ mitochondrial	NDUFS3	0.245402	0	0	0.0983222	0	0	0	0.0374567	0	0	0	0	0	0.388675	4.31761	0.207476	0.482823	0.192987	1.41739	1.7902	1.36173	0.282743	0.0229127	2.29291	3.60338	5.64436	0	1.72561	1.29366	2.17189	0.322037	0.111308	0.225439	1.49983	0.0460194	0.104432	2.42685	1.25986	0.922538	4.04446	0.432006	0	2.38074
P34931	71	13	415.746	70774.3	Heat shock 70 kDa protein 1-like	HSPA1L	0.521187	1.81799	1.2429	3.76102	4.61753	2.6183	2.30692	13.5929	0.683802	18.9373	6.49856	2.04726	7.75499	5.14524	20.0657	1.9572	4.98132	2.41172	5.51046	14.3794	48.166	3.81742	2.17701	56.6842	20.8978	24.097	0.0637393	17.3931	7.9301	30.0527	19.5603	7.15154	8.0827	16.1175	10.0587	11.5407	26.5458	13.7374	22.7872	28.1598	14.8956	14.6741	22.5196
Q4W5N1	1	1	4.7669	17650	Putative ATP-binding cassette sub-family A member 11	ABCA11P	0.398807	17.3513	3.36971	4.37857	0.511798	16.464	0.922564	0	4.49696	2.10857	14.6248	9.21504	7.47294	0.424499	6.63897	3.80337	10.5311	9.06897	0.133489	2.03323	2.87031	35.7982	22.7622	31.9773	1.99457	1.97855	0	1.60198	1.10621	1.00207	1.45526	0.759813	1.16445	0.786068	0.396752	0.208568	0.496765	0.330915	0.0246195	1.662	0.407093	0.604706	0.519713
Q8IZQ1	79	16	383.011	399764	WD repeat and FYVE domain-containing protein 3	WDFY3	4.76985	0.157656	0.364242	43.3709	1.0103	2.035	2.50653	1.55516	0.456016	1.20874	2.17012	1.87907	7.00027	4.39699	0.931616	0.424392	1.58735	8.37012	3.68263	3.97898	7.23422	0.584234	4.43435	6.54072	3.23707	8.21409	5.14615	3.60104	8.27734	3.45588	4.65249	4.85056	4.23919	3.43608	4.18606	3.81113	2.50691	3.18943	1.23679	8.81434	5.01529	2.46381	2.09324
P54577	7	1	36.8435	59485.7	Tyrosine--tRNA ligase_ cytoplasmic	YARS	0.15938	1.79412	0.667161	3.07121	1.63968	0.363499	2.41946	2.88311	2.55186	0.722151	1.62767	0.362096	1.30912	1.82475	1.62256	4.05883	2.42875	1.50361	0.471653	0.863836	1.87531	1.25008	5.8896	0.872197	3.97803	2.90688	0	3.33571	1.72494	2.97629	4.83838	4.89738	5.55726	9.58516	6.59696	4.80249	5.54492	0.930127	1.84365	5.56353	0.597603	2.20829	4.20675
Q9NUL3	10	4	52.1514	62868.8	Double-stranded RNA-binding protein Staufen homolog 2	STAU2	2.54341	0.229064	0.151173	0.798256	0.399576	0.65737	1.10107	2.115	0.895495	2.66202	2.92182	4.61128	0.481722	4.59865	2.1537	7.42657	2.67694	2.30129	4.09326	2.67333	1.61544	3.16977	0.453889	0.699011	12.9926	10.0532	0	17.9886	12.866	7.07855	6.03824	3.98117	4.358	10.105	4.34149	4.74153	9.24162	5.9509	3.90594	10.7939	7.66603	2.47657	5.45557
Q8TCB7	1	1	4.4088	33650.3	Methyltransferase-like protein 6	METTL6	0	0	0	0	0	0	0	0.129378	0	0	0	0	0	0	0.132105	0	0.0800244	0	0	0.120232	0.924022	0	0.0679559	0	0.205139	0.177657	0	0	0	0.0276217	0	0.0396705	0	0	0	0.0180856	0	0	0	0.0196981	0	0	0.0590949
Q9UK12	5	1	23.413	54252	Zinc finger protein 222	ZNF222	0.0219405	0.0469147	0.0400296	0.119928	0.102752	0.144414	0.447461	0.172305	0.399698	0.123735	0.312077	0.214738	0.0155872	0.188742	0.0133557	1.24776	0.0346648	0.0664213	0.172847	0.0403425	0.0187219	0.878464	0.515001	0.194143	0.853545	0.797417	0	0.917823	0.107782	0.191713	0.186506	0.0374013	0.139392	0.190488	0.0206402	0.093801	0.211145	0.000873158	0.0408046	0.305288	0.0268096	0.321067	0.468163
Q9UPP1-4	4	1	24.1647	107054	Isoform 4 of Histone lysine demethylase PHF8	PHF8	0	0.00268443	2.51311e-05	0.645334	0.0189279	0.0716193	0	0.00485796	0.0888721	0.199106	0.118135	0.119015	0.371175	0.231038	0.676751	1.04484	0.496667	0.12371	0.0771383	0.684733	0.111916	0.878909	0.610062	0.180801	0.0206231	0.00517064	0	0.00599267	0.000909226	0.00371762	0.244662	0.227664	0.404915	0.0825055	0.0192345	0.0212023	0.818949	0.387741	0.452902	1.24915	0.517184	0.000187165	0.0144359
P80188	2	1	11.3031	22759.2	Neutrophil gelatinase-associated lipocalin	LCN2	1.47771	0	0.0537025	0.277981	0.583786	0	0	0.0771949	1.84718	15.1036	0.0107301	0	7.27468	13.8204	16.2128	0.542916	5.7537	23.0267	4.33617	5.47042	6.85194	20.6403	0.233306	18.2253	4.34102	4.44466	0	2.3255	2.62806	2.64114	3.07712	4.82309	2.65708	22.0072	11.8835	11.3398	123.373	57.1127	64.4877	133.768	47.3391	1.04848	6.42825
O94903	2	1	15.8588	30629.1	Proline synthase co-transcribed bacterial homolog protein	PROSC	0.0158425	0.128969	0.450462	0.0326344	0.0760001	0.233692	0.0358052	0.0202333	0.0158262	0.761074	0.0356888	0.387857	0.144543	0.737374	0.017447	0	4.59734e-05	0.00964172	0.125875	2.12237	4.41624	0.236836	0.160144	0.55611	23.4695	20.0481	0.0204893	26.2692	0.159354	42.0801	3.06517	11.9793	10.0843	6.46932	19.286	25.1363	22.2003	23.3818	30.3276	5.28529	44.2769	28.8916	15.2259
O15270	1	1	4.8952	63608.7	Serine palmitoyltransferase 2	SPTLC2	0	0	0	0	0	0	0	0	0	0	0.451569	0	0	0.251957	0	0	0	0	0	0	0.0075516	0.00789928	0	0	0	0.00816451	0	6.18717	0	0	0.0328971	0	0.00240452	0.108917	0.0921697	0.0533445	0.0822582	0.0789839	0.0726801	0	0.0352632	0.000262694	0.125911
P06746	3	2	14.7988	38348.8	DNA polymerase beta	POLB	7.4122	3.26701	11.0245	8.14606	9.42627	3.5786	9.78632	7.03814	13.9037	5.94576	24.3652	6.10977	15.346	6.03106	6.86879	21.6657	9.39383	9.11955	10.3056	12.89	8.92967	8.88757	10.6409	8.88358	13.3859	13.5451	0	13.8305	4.54072	14.8376	25.3222	15.2089	10.4762	11.157	12.2934	10.8862	15.7322	10.9516	13.2459	7.79804	10.7944	12.6131	13.0369
P80723	37	6	248.995	22693.4	Brain acid soluble protein 1	BASP1	6.86698	0.0143108	2.42374	0.998979	0.34106	0.669005	1.2243	0.124831	0.751383	0.222791	0.434	0.30772	2.33597	1.62192	0.28863	2.44563	1.20635	1.37644	0.719661	1.72906	0.14279	0.964066	0.222447	1.91562	5.93331	5.08399	0	5.8657	0.324486	5.86791	1.51761	0.699342	0.727159	0.73763	0.453182	0.637989	1.94302	0.901362	0.116886	1.34494	0.854967	0.94921	2.612
P50993	62	10	353.36	113577	Sodium/potassium-transporting ATPase subunit alpha-2	ATP1A2	26.3291	17.4104	7.75922	10.6873	11.8588	3.78345	32.64	13.715	41.6281	19.1522	16.441	14.3516	28.6021	23.936	18.4948	1.70857	28.3188	28.2198	4.84514	24.1795	11.9839	9.26512	25.335	25.6047	62.9809	61.9194	0.263834	56.5689	5.12774	71.718	45.4552	16.7247	19.0726	31.7603	19.6914	20.8468	16.4141	22.1967	23.0848	13.6111	16.6208	52.216	60.5017
O60502	2	1	11.6961	103999	Bifunctional protein NCOAT	MGEA5	3.95966	2.25198	3.28745	1.71626	1.60439	2.8088	4.14727	2.51778	1.90413	1.78	2.56128	2.64829	0.850964	2.18379	2.22835	5.18221	0.471172	1.54815	1.05349	0.6636	0.724036	1.57957	0.489362	1.58191	10.7573	14.7743	0.0746881	14.5011	16.1702	11.8165	5.03563	21.282	31.6198	3.32573	21.2831	28.0921	15.7971	16.5283	18.8255	15.0497	12.1392	10.1134	9.61727
P0CJ92	4	2	26.2373	71969.7	Golgin subfamily A member 8H	GOLGA8H	0.0216518	0	0.0191248	0.197077	0.00449215	0.0643783	0	0	0	0.0216676	0	0	0.129136	0.100936	0.00958753	0.00521595	0.196883	0.49188	1.11945	0.0757565	0.325532	0.0523163	0	0.227228	2.42253	2.60056	0	0	1.32736	1.73719	0.143543	0.265269	0.109354	0.166821	0.532739	0.083471	0.739425	0.482886	0.128116	0.161594	0.0417513	0.607208	2.08577
Q92841	11	1	56.973	80956.9	Probable ATP-dependent RNA helicase DDX17	DDX17	0.0397557	0.0253177	0.105198	0.012794	0	0.0292383	0.0333365	0.025633	0.00178266	0.0216266	0.0139913	0.0406853	0.0114582	0.00789959	0.002864	0.051992	0.0295063	0.00628621	0.0267517	0.00829752	0.0140786	0.00981441	0.0157248	0.000154754	0.0399709	0.0718072	0.0169482	0.0445901	0.0458514	0.0276012	0.0397551	0.03663	0.0449795	0	0.219718	0.263308	0.397605	0.393158	0.412203	0.532582	0.397617	0.0466639	0.101985
P04908	12	2	106.026	14135.5	Histone H2A type 1-B/E	HIST1H2AB	0.222799	0.00512712	0	0.124665	0.0774074	0.0673016	0.0100564	0.000568254	0.0199601	0.0122857	0.0345817	0.000345872	0.0715169	0.210996	0.0243997	0.464805	0.0873945	0.139233	1.23615	0.700541	0.285272	0.143298	0.00551555	0.0319271	2.09445	2.21436	0.00744347	0.839828	0.512299	0.453379	0.94998	1.21101	0.643427	2.0236	1.55375	2.68576	19.2922	9.28257	1.07867	27.5747	17.7781	0.428889	2.73787
Q86XH1	11	6	50.6241	95626.5	IQ and AAA domain-containing protein 1	IQCA1	3.16207	18.5707	13.995	12.1219	14.4558	15.7619	5.08506	6.03653	5.44461	12.9479	5.70414	20.0953	22.5615	14.1621	14.4417	8.7224	17.6212	4.714	33.4903	9.64607	10.5049	20.3338	17.15	10.8376	14.4884	18.6797	3.47819e-07	12.0213	9.72619	9.13676	11.2989	12.766	13.5132	9.35357	9.18133	9.70934	7.00078	5.17962	3.22184	15.817	8.91599	9.83136	8.84972
Q6GPH6	3	1	12.9471	64364.8	Inositol 1_4_5-trisphosphate receptor-interacting protein-like 1	ITPRIPL1	0.0653282	0	0	0.877581	0	0	0.218705	0.243885	0.0404478	0.0918344	0.147867	0	0.137154	2.06272	0.235088	0	0.0262869	0.229433	1.53863	3.30778	1.3824	0.512951	0	0.323131	0.621348	0.872176	0	0.898442	0.30963	0.545457	4.03245	4.31343	3.90815	3.52766	2.37495	2.45771	2.6358	0.81179	0.386569	0.689472	1.21025	1.51585	2.29933
Q9NTX5	4	1	26.9653	33869.2	Ethylmalonyl-CoA decarboxylase	ECHDC1	0	0	0	0	0	0	0	0.0246921	0	0.0510742	0	0	0.0804952	1.22661	0	0	0	1.20575	0.0956178	0.317777	0.0884416	0.0285768	0.065643	0	1.65098	1.53663	0	1.21149	0	0.248118	2.62568	0.0429887	0.159652	1.39266	0.112886	0.116149	0.931972	0.166486	0	0	0.414335	0.00921927	0.437071
Q8NE71	9	4	50.0086	96382.1	ATP-binding cassette sub-family F member 1	ABCF1	1.37764	0.0943816	1.42628	1.00423	0.42288	0.400551	2.88618	0.691892	1.18246	0.505901	0.0542274	1.02586	2.66531	1.69403	2.27904	0.0143701	1.46475	5.51994	4.76532	5.05587	5.15296	2.27058	2.7824	2.64232	3.31022	2.3158	0.0336847	2.87395	1.65422	3.93534	9.04428	6.47926	6.66164	5.14041	4.63787	4.80335	4.58268	3.10974	3.25188	1.76265	1.63273	4.43033	6.54916
[truncated: 1,326 more rows]
[truncated: 153 more columns]
